# Supplementary material for: Dibromidobis(pyridine-3-carbonitrile-κN 1)mercury(II)
Source: Acta Crystallogr Sect E Struct Rep Online. 2011 Apr 16;67(Pt 5):m595. doi: 10.1107/S1600536811013274 (PMC3089369; doi:10.1107/S1600536811013274)
Supplement: Supplementary file 2 [file e-67-0m595-Isup2.hkl]

# 
# h,k,l, Fc-squared, Fo-squared, sigma(Fo-squared) and status flag 
# 
data_I
_shelx_title ' INTENS' 
_shelx_refln_list_code          4 
_shelx_F_calc_maximum      270.15 
_exptl_crystal_F_000       516.00 
_reflns_d_resolution_high  0.7293 
 
loop_ 
 _symmetry_equiv_pos_as_xyz 
 'x, y, z' 
 '-x, -y, -z' 
 
_cell_length_a     8.5823 
_cell_length_b     9.4069 
_cell_length_c     9.8562 
_cell_angle_alpha  81.935 
_cell_angle_beta   71.435 
_cell_angle_gamma  80.508 
 
_shelx_F_squared_multiplier     1.000 
 
loop_ 
 _refln_index_h 
 _refln_index_k 
 _refln_index_l 
 _refln_F_squared_calc 
 _refln_F_squared_meas 
 _refln_F_squared_sigma 
 _refln_observed_status 
   1   0   0    15564.00    14189.39    149.70 o 
   2   0   0      347.93      327.43     46.74 o 
   3   0   0     8298.82     7914.08    140.39 o 
   4   0   0    10756.41    10447.24    116.03 o 
   5   0   0    20027.69    19328.57    276.77 o 
   6   0   0     5869.69     5532.88    286.34 o 
   7   0   0        7.15       33.21     63.76 o 
   8   0   0     6731.28     6762.57    129.73 o 
   9   0   0     3250.37     3272.56    134.75 o 
  10   0   0      559.97      524.78     23.47 o 
  11   0   0      165.99      143.47     22.71 o 
 -10   1   0      316.08      329.21     24.52 o 
  -9   1   0      580.75      668.73     68.40 o 
  -8   1   0      123.08      190.36     41.03 o 
  -7   1   0      130.48      176.49     49.44 o 
  -6   1   0     8200.33     7703.52    264.77 o 
  -5   1   0     1913.94     1794.74     42.07 o 
  -4   1   0     1394.29     1267.08     36.02 o 
  -3   1   0     6940.55     6503.99    324.67 o 
  -2   1   0      182.19      194.94     44.10 o 
  -1   1   0    17310.46    15591.44    504.05 o 
   0   1   0     3071.71     2847.44     44.05 o 
   1   1   0     2243.04     2355.38     83.73 o 
   2   1   0    59481.35    49802.96    192.48 o 
   3   1   0    16687.42    15388.53    273.57 o 
   4   1   0     1338.22     1371.85     39.56 o 
   5   1   0     2222.34     2083.22     30.51 o 
   6   1   0     2059.94     2004.36     32.55 o 
   7   1   0     5319.73     5417.12    259.54 o 
   8   1   0     2337.82     2234.01     27.81 o 
   9   1   0      142.73      202.01     20.63 o 
  10   1   0     1565.35     1620.68     74.58 o 
  11   1   0     1856.98     1665.07     32.44 o 
 -10   2   0       52.00       66.14     22.35 o 
  -9   2   0     2287.84     2123.74     83.64 o 
  -8   2   0     3154.51     3105.65    250.57 o 
  -7   2   0     5690.73     5455.23    198.21 o 
  -6   2   0     5022.06     4697.63    233.13 o 
  -5   2   0       99.44      100.97     29.12 o 
  -4   2   0    24343.12    22785.95    598.00 o 
  -3   2   0    30881.00    29479.94   1210.59 o 
  -2   2   0     5066.61     4934.43     84.09 o 
  -1   2   0       72.51       70.59     12.49 o 
   0   2   0     1117.52     1090.77     23.43 o 
   1   2   0    29157.24    28548.46    405.58 o 
   2   2   0    70620.92    59425.63    320.84 o 
   3   2   0     3023.54     2863.81    159.53 o 
   4   2   0     7912.90     7651.67    161.82 o 
   5   2   0    11857.02    11815.41    190.76 o 
   6   2   0     2512.75     2476.15     30.08 o 
   7   2   0     1610.51     1627.43     73.39 o 
   8   2   0      124.80      131.79     17.29 o 
   9   2   0      547.41      588.98     23.97 o 
  10   2   0     2239.53     2294.76     96.39 o 
  11   2   0      359.61      361.27     38.78 o 
 -10   3   0     1932.19     1719.28     55.21 o 
  -9   3   0     1296.05     1311.82     65.16 o 
  -8   3   0      255.47      317.66     45.94 o 
  -7   3   0     1267.82     1119.11    136.26 o 
  -6   3   0     1652.56     1608.55    179.85 o 
  -5   3   0     2691.71     2712.79    141.58 o 
  -4   3   0     3776.39     3737.33    110.68 o 
  -3   3   0       35.63       21.06     16.73 o 
  -2   3   0    22817.96    21113.03    263.82 o 
  -1   3   0    37176.40    33057.23    150.12 o 
   0   3   0      676.17      583.53     15.90 o 
   1   3   0      220.40      227.36     31.91 o 
   2   3   0     2601.05     2670.03    180.80 o 
   3   3   0    21218.72    21069.80    280.64 o 
   4   3   0    33162.21    31908.58    964.00 o 
   5   3   0     3454.45     3273.05     33.98 o 
   6   3   0     4246.66     4265.21     36.11 o 
   7   3   0     8529.21     8445.92    225.64 o 
   8   3   0     3661.80     3771.61     31.25 o 
   9   3   0     1460.73     1548.72     56.54 o 
  10   3   0      138.16      156.46     27.66 o 
  11   3   0      506.82      486.96     24.83 o 
 -10   4   0     1958.90     1789.35    136.23 o 
  -9   4   0      496.41      507.90     65.34 o 
  -8   4   0     1214.61     1125.96     41.52 o 
  -7   4   0     5947.52     5929.37    185.16 o 
  -6   4   0     2456.76     2705.72     94.58 o 
  -5   4   0      791.24      784.64     22.89 o 
  -4   4   0     1421.90     1475.80     22.52 o 
  -3   4   0     1162.44     1123.38     27.45 o 
  -2   4   0    16781.93    15501.32    391.37 o 
  -1   4   0    12718.54    12011.32   1773.43 o 
   0   4   0      613.97      596.59     15.53 o 
   1   4   0     6876.50     6500.34     54.79 o 
   2   4   0     2441.35     2335.09     65.58 o 
   3   4   0     1337.32     1384.93     67.42 o 
   4   4   0     4108.47     4368.25     54.79 o 
   5   4   0      818.96      799.87     29.04 o 
   6   4   0     7073.63     7213.71     68.99 o 
   7   4   0     3556.09     3614.24     32.35 o 
   8   4   0       98.77      114.55     18.67 o 
   9   4   0      552.20      559.85     62.72 o 
  10   4   0      529.06      540.17     27.96 o 
  -9   5   0     1834.98     1801.06    125.97 o 
  -8   5   0     3811.20     3932.20    182.63 o 
  -7   5   0      787.68      916.89     91.48 o 
  -6   5   0     3788.11     3913.51     30.25 o 
  -5   5   0    11500.91    11316.94     94.32 o 
  -4   5   0     7557.67     7869.84    183.58 o 
  -3   5   0     1328.38     1276.26     27.11 o 
  -2   5   0      564.14      562.75     19.00 o 
  -1   5   0     4649.83     4346.78     83.86 o 
   0   5   0    26966.07    25116.67    212.52 o 
   1   5   0    28956.37    27405.46     91.28 o 
   2   5   0        9.68       53.84     30.19 o 
   3   5   0     5826.04     5608.46     75.40 o 
   4   5   0     7534.16     7759.40    178.81 o 
   5   5   0     7454.91     7732.91    179.94 o 
   6   5   0     7602.22     7965.58     66.85 o 
   7   5   0        3.57       -1.57     24.51 o 
   8   5   0     3439.91     3765.09    201.51 o 
   9   5   0     4279.86     4431.83    140.39 o 
  10   5   0      902.44      872.24     87.44 o 
  -9   6   0      235.78      271.42     22.67 o 
  -8   6   0      335.05      401.40     20.36 o 
  -7   6   0       45.05       62.70     19.27 o 
  -6   6   0     2903.18     2969.35     24.75 o 
  -5   6   0     3485.85     3712.80     41.15 o 
  -4   6   0       47.47       63.63     17.37 o 
  -3   6   0     2334.18     2216.15     87.20 o 
  -2   6   0      925.77      923.85     14.58 o 
  -1   6   0      153.94      142.70     14.77 o 
   0   6   0     2719.87     2683.05     57.36 o 
   1   6   0       41.64       63.82     19.61 o 
   2   6   0     6825.28     6651.04     53.42 o 
   3   6   0     8028.31     7775.97     60.26 o 
   4   6   0      162.43      157.03     33.29 o 
   5   6   0     1254.23     1340.00     41.72 o 
   6   6   0     1429.05     1457.42     30.51 o 
   7   6   0     1603.85     1655.57     66.32 o 
   8   6   0     2303.80     2365.18     32.36 o 
   9   6   0      116.53      141.05     24.29 o 
  10   6   0     1089.83     1037.18     84.92 o 
  -8   7   0     2139.03     2211.76     52.15 o 
  -7   7   0     2591.99     2703.22     54.86 o 
  -6   7   0     2217.84     2411.55     51.06 o 
  -5   7   0       12.96       52.53     16.65 o 
  -4   7   0     7614.36     7823.59    180.86 o 
  -3   7   0    15395.21    15102.28    228.17 o 
  -2   7   0     4650.69     4401.94    589.78 o 
  -1   7   0       83.01       98.82     13.27 o 
   0   7   0      675.86      637.09     16.33 o 
   1   7   0     3691.55     3422.21     38.80 o 
   2   7   0    10921.23    10964.57     61.33 o 
   3   7   0     6135.27     5906.38     48.43 o 
   4   7   0      646.14      593.96     31.32 o 
   5   7   0     5461.68     5589.51     62.87 o 
   6   7   0     2600.62     2862.12     51.17 o 
   7   7   0      591.58      609.62     54.70 o 
   8   7   0       68.16       81.12     25.93 o 
   9   7   0      316.89      284.34     24.75 o 
  -7   8   0      934.58      954.34     24.00 o 
  -6   8   0      754.75      789.78     32.32 o 
  -5   8   0      704.41      748.89     67.04 o 
  -4   8   0     1750.52     1873.24     70.60 o 
  -3   8   0       78.61      128.83     22.83 o 
  -2   8   0     4601.98     4700.63     70.14 o 
  -1   8   0     8476.26     8564.56     78.65 o 
   0   8   0     3025.98     2888.21     33.40 o 
   1   8   0      271.95      302.12     20.86 o 
   2   8   0     1072.07     1079.35     32.98 o 
   3   8   0     1219.14     1241.64     29.36 o 
   4   8   0     6543.59     6797.58     59.66 o 
   5   8   0     2908.64     3133.04     50.81 o 
   6   8   0      241.78      232.53     43.56 o 
   7   8   0     2851.24     2985.36     99.18 o 
   8   8   0     1806.12     1779.60    137.72 o 
   9   8   0      830.39      730.04     30.67 o 
  -6   9   0     1912.71     2040.99     86.02 o 
  -5   9   0      570.59      622.22     38.36 o 
  -4   9   0        0.37        9.70     16.68 o 
  -3   9   0      156.08      205.28     18.07 o 
  -2   9   0     4128.39     4228.36     51.28 o 
  -1   9   0     5787.90     5833.29     62.53 o 
   0   9   0       56.40       45.58     19.14 o 
   1   9   0     2475.70     2317.07     30.66 o 
   2   9   0      925.04      911.00     35.89 o 
   3   9   0     1303.50     1303.80     38.80 o 
   4   9   0      173.08      188.32     35.54 o 
   5   9   0      161.33      170.20     35.48 o 
   6   9   0     1035.86      989.20     33.75 o 
   7   9   0     1830.25     2131.77    196.28 o 
   8   9   0      256.29      230.27     45.10 o 
  -5  10   0     4043.55     4014.73    118.13 o 
  -4  10   0     2267.43     2339.83     27.67 o 
  -3  10   0      799.01      908.15     52.70 o 
  -2  10   0        1.00       15.10     16.53 o 
  -1  10   0      729.14      779.77     21.75 o 
   0  10   0     5574.02     5571.63     45.40 o 
   1  10   0     5807.48     5656.26     39.99 o 
   2  10   0     1331.83     1242.23     28.11 o 
   3  10   0     2300.82     2362.29     39.76 o 
   4  10   0     1631.28     1757.63     41.42 o 
   5  10   0     1727.31     1752.70     50.27 o 
   6  10   0     1250.00     1345.22     35.18 o 
   7  10   0      212.87      202.23     29.71 o 
  -4  11   0      269.62      221.51     22.05 o 
  -3  11   0      554.06      575.31     24.17 o 
  -2  11   0      549.97      516.67     27.28 o 
  -1  11   0      342.40      330.70     24.07 o 
   0  11   0      219.39      252.56     23.59 o 
   1  11   0      143.30      170.49     24.48 o 
   2  11   0      913.78      873.08     36.49 o 
   3  11   0     2008.07     2031.76     42.37 o 
   4  11   0      703.89      637.10     31.97 o 
   5  11   0      106.73      234.32     34.47 o 
   6  11   0      406.73      554.56     46.59 o 
  -1  12   0        5.93       19.31     25.61 o 
   0  12   0      417.37      386.98     32.09 o 
   1  12   0      993.24      833.80     29.18 o 
   2  12   0     1752.72     1591.54     34.11 o 
   3  12   0     1056.28     1024.08     37.79 o 
   4  12   0        0.31       33.52     31.67 o 
   5  12   0     1266.49     1167.48     44.87 o 
  -4 -12   1     1229.33     1232.43     38.63 o 
  -3 -12   1      399.72      331.00     31.14 o 
  -2 -12   1       59.27      145.77     38.03 o 
  -1 -12   1      436.68      406.77     39.70 o 
   0 -12   1      204.12      199.19     26.44 o 
   1 -12   1      302.07      357.21     35.77 o 
  -6 -11   1      852.09      893.17     42.19 o 
  -5 -11   1     1251.67     1351.28     37.56 o 
  -4 -11   1     1211.53     1148.52     41.95 o 
  -3 -11   1        6.65       83.26     26.98 o 
  -2 -11   1     3990.47     3745.01     40.71 o 
  -1 -11   1     2706.36     2467.00     38.75 o 
   0 -11   1      497.42      526.39     25.02 o 
   1 -11   1        7.29       48.55     23.00 o 
   2 -11   1      143.84      169.30     53.66 o 
   3 -11   1     1883.00     1877.27     32.20 o 
   4 -11   1     1511.47     1434.69     37.83 o 
  -7 -10   1      762.64      855.61     38.86 o 
  -6 -10   1       15.99       88.66     30.07 o 
  -5 -10   1      222.78      247.86     37.85 o 
  -4 -10   1      361.61      379.20     36.84 o 
  -3 -10   1     1531.52     1628.56     33.40 o 
  -2 -10   1     1714.54     1659.76     31.32 o 
  -1 -10   1       11.58       72.68     20.74 o 
   0 -10   1     3915.69     3779.59     39.87 o 
   1 -10   1     3568.08     3489.71     33.52 o 
   2 -10   1      484.47      504.79     25.64 o 
   3 -10   1       41.63       84.31     19.57 o 
   4 -10   1      222.61      231.63     69.85 o 
   5 -10   1     2192.45     2041.51     68.55 o 
  -8  -9   1     1330.54     1204.30     99.18 o 
  -7  -9   1      365.93      324.64     56.04 o 
  -6  -9   1      908.83     1001.92     33.16 o 
  -5  -9   1     2180.80     2388.32     47.54 o 
  -4  -9   1     1441.04     1563.61     46.23 o 
  -3  -9   1      899.08      908.68     40.83 o 
  -2  -9   1      183.48      239.60     29.59 o 
  -1  -9   1      665.13      644.59     31.61 o 
   0  -9   1     5111.41     5059.98     43.26 o 
   1  -9   1     3299.79     3510.89     32.30 o 
   2  -9   1      143.07      168.21     16.60 o 
   3  -9   1      912.63      850.37     40.53 o 
   4  -9   1      303.63      321.43     27.82 o 
   5  -9   1      393.84      444.53     50.22 o 
   6  -9   1      219.71      222.65     25.69 o 
  -9  -8   1        0.54       33.13     26.75 o 
  -8  -8   1      210.10      204.69     29.56 o 
  -7  -8   1     1312.47     1364.01     35.08 o 
  -6  -8   1     2415.45     2554.66    132.22 o 
  -5  -8   1     1277.61     1486.18     35.06 o 
  -4  -8   1     1143.58     1259.77     46.29 o 
  -3  -8   1     7360.04     7702.88     54.49 o 
  -2  -8   1     3699.83     3548.37     36.25 o 
  -1  -8   1     2159.38     2174.56     29.00 o 
   0  -8   1      696.78      668.06     26.74 o 
   1  -8   1     2365.99     2302.02     27.67 o 
   2  -8   1    10815.22    10535.15     81.78 o 
   3  -8   1     7950.61     8093.47    104.46 o 
   4  -8   1      204.29      231.95     18.12 o 
   5  -8   1     1369.28     1377.34     35.30 o 
   6  -8   1     1969.77     2206.93    108.11 o 
   7  -8   1     2001.56     1953.20     93.06 o 
  -9  -7   1      757.11      731.39     30.17 o 
  -8  -7   1      416.52      406.87     27.73 o 
  -7  -7   1      177.34      220.77     25.60 o 
  -6  -7   1      655.13      695.83     50.81 o 
  -5  -7   1       34.36       65.21     31.94 o 
  -4  -7   1     2962.37     3137.32    107.56 o 
  -3  -7   1     3470.88     3554.73     48.97 o 
  -2  -7   1      123.87      103.16     24.78 o 
  -1  -7   1     1292.65     1275.45     27.57 o 
   0  -7   1     1453.72     1497.56     23.23 o 
   1  -7   1      430.76      419.48     14.36 o 
   2  -7   1     2151.52     2110.64     30.30 o 
   3  -7   1        0.84       24.66     20.17 o 
   4  -7   1     3081.24     3015.99     65.32 o 
   5  -7   1     3362.33     3644.40     65.08 o 
   6  -7   1       28.56       79.81     19.46 o 
   7  -7   1      355.91      410.57     24.95 o 
   8  -7   1      747.89      810.62     53.41 o 
 -10  -6   1     1672.75     1589.11     32.44 o 
  -9  -6   1     1797.52     1889.27     58.24 o 
  -8  -6   1        6.52       23.49     20.78 o 
  -7  -6   1     1727.10     1948.18     32.46 o 
  -6  -6   1     2990.62     3119.27     87.59 o 
  -5  -6   1     3087.14     3119.07     42.61 o 
  -4  -6   1     4134.57     4220.73     53.52 o 
  -3  -6   1      153.84      176.26     45.15 o 
  -2  -6   1     7201.91     6887.67     54.37 o 
  -1  -6   1    21527.85    20201.16     78.32 o 
   0  -6   1     7442.24     7256.00     44.16 o 
   1  -6   1      361.89      377.16     14.49 o 
   2  -6   1     1094.77     1082.25     24.69 o 
   3  -6   1     3879.24     3739.79     62.94 o 
   4  -6   1    11879.75    11842.12    185.80 o 
   5  -6   1     4195.54     4503.05     29.24 o 
   6  -6   1       50.76       88.74     19.49 o 
   7  -6   1     2648.58     2913.98     90.45 o 
   8  -6   1     1620.14     1633.80     78.91 o 
   9  -6   1      481.47      523.26     23.39 o 
 -10  -5   1      236.17      247.65     24.64 o 
  -9  -5   1        1.92       37.59     25.05 o 
  -8  -5   1     1377.78     1517.25     47.42 o 
  -7  -5   1     2504.52     2664.12     52.38 o 
  -6  -5   1       79.77       71.12     23.90 o 
  -5  -5   1     1401.59     1472.17     31.10 o 
  -4  -5   1     1669.68     1551.84     33.72 o 
  -3  -5   1     1065.08     1030.80     37.69 o 
  -2  -5   1     2780.03     3022.27    167.05 o 
  -1  -5   1      426.16      399.82     30.13 o 
   0  -5   1     5260.56     5196.19    121.32 o 
   1  -5   1    17703.42    16762.93    119.43 o 
   2  -5   1     5732.65     5503.51     87.77 o 
   3  -5   1       18.38       54.08     17.95 o 
   4  -5   1     1349.70     1373.25     26.99 o 
   5  -5   1     3523.37     3690.26     28.15 o 
   6  -5   1     6693.12     7135.81     71.99 o 
   7  -5   1     2933.88     3105.94    141.92 o 
   8  -5   1      268.84      293.16     19.33 o 
   9  -5   1     2227.55     2422.97     95.65 o 
 -10  -4   1      438.66      360.15     23.38 o 
  -9  -4   1     1467.69     1552.28     37.97 o 
  -8  -4   1     3432.65     3489.67     82.78 o 
  -7  -4   1     2591.47     2685.91    108.66 o 
  -6  -4   1      498.02      445.63     25.54 o 
  -5  -4   1     8009.69     8077.62     98.85 o 
  -4  -4   1     6387.13     6075.92    116.68 o 
  -3  -4   1     1013.82      900.98     34.38 o 
  -2  -4   1     1295.80     1341.82     43.67 o 
  -1  -4   1      293.62      292.13     21.17 o 
   0  -4   1     8156.63     7885.67     81.12 o 
   1  -4   1    16303.46    14885.54   2274.00 o 
   2  -4   1     2196.64     2171.96     18.46 o 
   3  -4   1     1774.64     1629.63     55.33 o 
   4  -4   1     5154.78     5355.50    122.10 o 
   5  -4   1      913.61      851.40     43.63 o 
   6  -4   1     1608.56     1695.35     55.45 o 
   7  -4   1      150.74      163.92     16.32 o 
   8  -4   1      859.44      901.45     49.70 o 
   9  -4   1     1497.54     1477.28     79.86 o 
  10  -4   1      146.68      156.12     22.61 o 
 -10  -3   1      995.24     1012.27     25.17 o 
  -9  -3   1       40.53       45.14     19.93 o 
  -8  -3   1      670.92      696.97     36.37 o 
  -7  -3   1     1729.83     1784.29     31.02 o 
  -6  -3   1     6210.60     6277.02    102.36 o 
  -5  -3   1     4135.50     4365.40    241.21 o 
  -4  -3   1     2566.73     2674.59     40.62 o 
  -3  -3   1    12710.57    12418.02    113.03 o 
  -2  -3   1    21058.17    19378.24    219.85 o 
  -1  -3   1     1466.50     1442.73     43.28 o 
   0  -3   1      135.00      207.37     26.30 o 
   1  -3   1     1417.64     1373.59     20.17 o 
   2  -3   1    18657.14    16788.34    432.59 o 
   3  -3   1    33602.21    31714.35    338.46 o 
   4  -3   1     3225.13     3077.97     35.82 o 
   5  -3   1     1552.30     1517.45     62.49 o 
   6  -3   1     8140.63     8229.04    203.33 o 
   7  -3   1     6765.13     6419.70     91.75 o 
   8  -3   1     2583.94     2534.03     70.60 o 
   9  -3   1      817.72      791.84    102.33 o 
  10  -3   1      705.05      703.65     84.56 o 
 -10  -2   1      106.23      116.05     24.06 o 
  -9  -2   1      879.73      969.42     25.79 o 
  -8  -2   1     2474.62     2394.51     75.74 o 
  -7  -2   1     1208.69     1077.04     44.57 o 
  -6  -2   1     1067.02     1102.67     25.76 o 
  -5  -2   1      304.45      273.73     24.44 o 
  -4  -2   1     1591.20     1610.29     77.43 o 
  -3  -2   1    14397.15    14516.51    524.85 o 
  -2  -2   1      220.47      232.59     27.67 o 
  -1  -2   1     1015.81      929.37     31.88 o 
   0  -2   1      619.94      542.01     29.98 o 
   1  -2   1      952.96      882.36     21.34 o 
   2  -2   1       61.26       88.60     21.37 o 
   3  -2   1      497.30      459.14     36.07 o 
   4  -2   1      296.87      262.27     30.93 o 
   5  -2   1     8084.54     7875.22    202.58 o 
   6  -2   1     2993.46     2785.06     37.47 o 
   7  -2   1      984.65      947.84     25.97 o 
   8  -2   1      549.45      545.20     26.32 o 
   9  -2   1     1529.91     1461.19    112.94 o 
  10  -2   1      559.37      548.87     25.36 o 
 -10  -1   1     1932.63     1833.27     29.77 o 
  -9  -1   1     4996.45     4957.82     34.35 o 
  -8  -1   1      795.40      840.69     80.64 o 
  -7  -1   1     2171.62     2124.63     27.14 o 
  -6  -1   1    11854.59    11268.58    241.00 o 
  -5  -1   1     7632.15     7315.05    204.51 o 
  -4  -1   1    10019.53     9856.05    383.18 o 
  -3  -1   1     1117.47     1062.84     49.41 o 
  -2  -1   1     8978.87     8199.77     62.29 o 
  -1  -1   1    41947.73    36089.19    217.14 o 
   0  -1   1    29118.25    28503.23    193.73 o 
   1  -1   1      417.81      392.06     20.89 o 
   2  -1   1     2129.71     2154.22     42.18 o 
   3  -1   1     6337.65     6105.14     53.95 o 
   4  -1   1    10776.04    10723.80    215.09 o 
   5  -1   1    14341.57    13257.06    525.53 o 
   6  -1   1      457.11      500.13     31.50 o 
   7  -1   1     2932.69     3006.14    108.45 o 
   8  -1   1     7602.18     7764.02    343.57 o 
   9  -1   1     1201.63     1208.77     64.54 o 
  10  -1   1      253.05      243.33     23.08 o 
  11  -1   1       33.59       62.38     43.62 o 
 -10   0   1      201.46      202.08     27.78 o 
  -9   0   1      114.67      143.15     22.67 o 
  -8   0   1      128.50      187.41     26.60 o 
  -7   0   1     6543.33     6177.21    193.19 o 
  -6   0   1     1517.49     1516.93     72.47 o 
  -5   0   1      404.31      437.62     25.89 o 
  -4   0   1     4585.24     4269.77     42.54 o 
  -3   0   1     3798.44     3660.48     91.13 o 
  -2   0   1     1963.84     1768.00     37.06 o 
  -1   0   1      893.71      863.72     34.52 o 
   0   0   1     2075.42     2116.17     40.81 o 
   1   0   1    21129.86    19989.37    194.86 o 
   2   0   1    12395.38    12288.40    280.13 o 
   3   0   1      625.07      769.74     41.59 o 
   4   0   1     2837.19     2769.11     77.22 o 
   5   0   1     4861.47     4646.36    278.20 o 
   6   0   1     3560.71     3277.20     39.13 o 
   7   0   1     5121.58     4980.36    261.71 o 
   8   0   1      179.29      170.87     20.15 o 
   9   0   1     2311.13     2415.92     45.31 o 
  10   0   1     3720.77     3597.19     29.79 o 
  11   0   1     1070.24     1122.15     59.07 o 
 -10   1   1      595.38      586.53     24.46 o 
  -9   1   1     1891.17     1831.73    155.90 o 
  -8   1   1     4728.63     4625.70    149.10 o 
  -7   1   1     3651.72     3511.41    154.27 o 
  -6   1   1      598.60      579.75     28.04 o 
  -5   1   1    11966.94    11132.16     88.13 o 
  -4   1   1    28460.69    27381.63    307.68 o 
  -3   1   1     4467.58     4207.16     81.80 o 
  -2   1   1     2990.29     2930.24     41.02 o 
  -1   1   1      295.96      281.16     33.96 o 
   0   1   1    16501.22    14840.99    188.88 o 
   1   1   1    19335.46    18004.08    156.41 o 
   2   1   1    10831.06    11063.87    186.45 o 
   3   1   1      145.05      222.29     24.73 o 
   4   1   1    10542.66    10452.83    314.90 o 
   5   1   1     1393.38     1320.71     28.13 o 
   6   1   1      786.17      682.71     80.49 o 
   7   1   1      890.11      894.94     96.33 o 
   8   1   1      103.95      138.35     30.31 o 
   9   1   1     1939.33     1981.90     52.06 o 
  10   1   1     1151.04     1191.40     24.34 o 
  11   1   1        3.77       16.80     23.87 o 
 -10   2   1     1482.90     1530.82     29.56 o 
  -9   2   1        8.93       12.05     22.74 o 
  -8   2   1     1277.44     1257.94     48.55 o 
  -7   2   1     1578.28     1496.74     25.04 o 
  -6   2   1     3541.75     3478.09     79.51 o 
  -5   2   1     6655.19     6345.16    201.04 o 
  -4   2   1       25.25      -17.36     34.31 o 
  -3   2   1    13401.53    12025.10    348.56 o 
  -2   2   1    45634.98    39854.75   1196.39 o 
  -1   2   1    10204.84     9233.56    146.16 o 
   0   2   1       27.87       90.00     13.66 o 
   1   2   1     3291.64     3162.45     68.93 o 
   2   2   1    14173.56    14101.74     97.96 o 
   3   2   1    31513.83    31561.08   2463.28 o 
   4   2   1     8236.05     7923.98     75.77 o 
   5   2   1      363.80      405.99     31.68 o 
   6   2   1     9328.39     9051.94    206.18 o 
   7   2   1     6223.62     6318.29     39.98 o 
   8   2   1     2196.93     2095.10    126.16 o 
   9   2   1      775.19      767.96     23.64 o 
  10   2   1       60.80       72.88     22.15 o 
  11   2   1     1956.97     1890.21     28.96 o 
 -10   3   1      658.07      606.58     54.58 o 
  -9   3   1      161.60      187.13     24.29 o 
  -8   3   1     3031.39     2803.68    126.34 o 
  -7   3   1     1993.41     1929.27     27.37 o 
  -6   3   1      820.77      853.70     34.23 o 
  -5   3   1      483.88      495.80     48.49 o 
  -4   3   1      151.77      197.85     26.97 o 
  -3   3   1    12659.57    12141.23     65.74 o 
  -2   3   1    12186.37    11134.30    194.58 o 
  -1   3   1       59.41       77.39     14.15 o 
   0   3   1     6743.65     6205.91    965.54 o 
   1   3   1     3865.83     3863.93     31.22 o 
   2   3   1     1180.32     1215.73     64.12 o 
   3   3   1      763.20      791.61     86.14 o 
   4   3   1       18.76       59.18     30.51 o 
   5   3   1     3327.89     3277.88     75.26 o 
   6   3   1     4219.17     4162.21     40.35 o 
   7   3   1       29.54       31.32     22.76 o 
   8   3   1     1239.45     1381.22     98.65 o 
   9   3   1      552.26      572.06     26.24 o 
  10   3   1      338.30      372.43     27.66 o 
  11   3   1      287.45      337.36     28.02 o 
  -9   4   1     2805.74     2597.14     35.98 o 
  -8   4   1     1799.26     1696.92     31.73 o 
  -7   4   1      589.72      591.10     68.96 o 
  -6   4   1     9372.38     9097.21    480.69 o 
  -5   4   1     9851.38     9070.57    537.59 o 
  -4   4   1     2882.39     2836.59    156.18 o 
  -3   4   1     1784.93     1867.55     34.34 o 
  -2   4   1     2490.71     2394.01     69.83 o 
  -1   4   1    30163.68    28050.11    372.83 o 
   0   4   1    45138.89    41143.29    128.31 o 
   1   4   1     4271.35     4175.94     90.67 o 
   2   4   1     3714.95     3697.06     76.15 o 
   3   4   1    11481.87    11005.92    132.07 o 
   4   4   1     8974.26     9218.79    708.00 o 
   5   4   1     8758.30     8593.66    429.23 o 
   6   4   1     2054.99     2074.03    131.42 o 
   7   4   1     1424.03     1479.47     50.60 o 
   8   4   1     5313.33     5542.96     68.61 o 
   9   4   1     2163.64     2259.85     27.65 o 
  10   4   1      128.92      154.45     21.48 o 
  11   4   1       14.18       63.99     22.86 o 
  -9   5   1      193.12      235.77     43.03 o 
  -8   5   1        7.15       10.84     21.38 o 
  -7   5   1     1057.39     1063.19     46.89 o 
  -6   5   1     3500.09     3575.00    124.55 o 
  -5   5   1        8.83       36.88     27.26 o 
  -4   5   1     2462.52     2467.37     63.34 o 
  -3   5   1     2643.09     2596.52     37.91 o 
  -2   5   1      329.91      363.26     19.23 o 
  -1   5   1     1754.88     1706.73     57.98 o 
   0   5   1       46.36       69.92     11.61 o 
   1   5   1     7629.72     7321.99     97.80 o 
   2   5   1    17291.58    16968.78     75.93 o 
   3   5   1     2083.92     1973.32     67.06 o 
   4   5   1     2142.78     2152.13     45.26 o 
   5   5   1     3548.67     3614.48     44.10 o 
   6   5   1     2244.38     2323.75     34.38 o 
   7   5   1     2637.86     2716.91     32.52 o 
   8   5   1      584.18      649.70     25.32 o 
   9   5   1      478.59      511.89     27.21 o 
  10   5   1     2010.28     2034.02     56.72 o 
  -8   6   1     2052.03     2143.84    187.02 o 
  -7   6   1     2927.93     3106.49    134.94 o 
  -6   6   1      579.38      637.23     19.24 o 
  -5   6   1     2247.52     2353.74     21.82 o 
  -4   6   1    14241.13    15036.90    438.24 o 
  -3   6   1     8946.09     8697.43     33.81 o 
  -2   6   1      107.74      122.52     18.34 o 
  -1   6   1      802.06      782.46    139.26 o 
   0   6   1     1642.99     1629.39     18.47 o 
   1   6   1    14361.79    13498.15     57.34 o 
   2   6   1    10813.77     9983.34     55.62 o 
   3   6   1       49.82       56.76     26.85 o 
   4   6   1     5379.18     5049.72    316.83 o 
   5   6   1     5715.16     5886.19     57.03 o 
   6   6   1     1042.72     1063.84     31.68 o 
   7   6   1       17.54       -2.49     25.62 o 
   8   6   1        9.78       29.78     22.55 o 
   9   6   1      838.88      862.23     42.34 o 
  10   6   1     1376.88     1435.52     27.05 o 
  -8   7   1      295.19      374.00     26.73 o 
  -7   7   1     1559.83     1640.65     71.89 o 
  -6   7   1     1103.93     1142.88     23.49 o 
  -5   7   1     1294.87     1392.32     36.35 o 
  -4   7   1      893.15      952.79     21.43 o 
  -3   7   1     2569.48     2630.88     28.02 o 
  -2   7   1    13373.52    13530.21     97.22 o 
  -1   7   1     6164.17     5973.21     86.45 o 
   0   7   1       59.58       79.51     14.91 o 
   1   7   1     2065.54     2012.81     32.80 o 
   2   7   1     3510.32     3678.87     41.60 o 
   3   7   1     7918.35     7582.12     56.93 o 
   4   7   1     9053.34     8453.26    198.44 o 
   5   7   1       10.64        5.91     30.25 o 
   6   7   1     4955.65     5114.60    154.95 o 
   7   7   1     4125.65     4350.99    128.69 o 
   8   7   1     1704.82     1867.94     70.00 o 
   9   7   1      285.75      279.06     23.82 o 
  10   7   1       51.02       69.40     23.64 o 
  -7   8   1     2418.76     2523.27     70.73 o 
  -6   8   1      768.37      820.75     38.12 o 
  -5   8   1       51.03       92.57     16.92 o 
  -4   8   1        9.97        4.50     15.09 o 
  -3   8   1     2168.54     2325.36     59.91 o 
  -2   8   1     6099.36     5450.63   1037.44 o 
  -1   8   1     1443.31     1394.84     26.83 o 
   0   8   1     2374.07     2363.14     58.58 o 
   1   8   1     2333.63     2224.48     35.12 o 
   2   8   1      510.54      410.27     22.88 o 
   3   8   1      318.95      314.72     24.36 o 
   4   8   1       68.66       95.68     25.79 o 
   5   8   1      967.06      983.73     33.87 o 
   6   8   1     2797.10     3002.77    117.07 o 
   7   8   1      704.35      751.38     43.80 o 
   8   8   1      293.80      292.91     27.39 o 
   9   8   1      786.61      779.52     31.19 o 
  -6   9   1     3029.66     3145.77     93.20 o 
  -5   9   1     4522.98     4705.78     61.33 o 
  -4   9   1     2835.36     3210.92    152.01 o 
  -3   9   1        9.98       18.36     15.57 o 
  -2   9   1       50.24       85.47     18.85 o 
  -1   9   1     4711.87     4787.94    105.14 o 
   0   9   1    11950.37    12256.97    192.72 o 
   1   9   1     3891.51     3892.80     34.94 o 
   2   9   1      953.89      952.06     32.86 o 
   3   9   1     3254.84     3165.78     36.37 o 
   4   9   1     3329.84     3355.35     48.02 o 
   5   9   1     2107.89     2125.06     39.52 o 
   6   9   1      729.06      721.43     32.51 o 
   7   9   1      169.08      237.36     50.66 o 
   8   9   1     2530.03     2503.08    305.63 o 
   9   9   1     1356.11      975.53     50.81 o 
  -5  10   1     1029.92     1025.87     41.40 o 
  -4  10   1      825.94      856.07     20.96 o 
  -3  10   1      949.02      833.22    244.58 o 
  -2  10   1      691.03      706.52     20.84 o 
  -1  10   1      221.80      216.51     15.95 o 
   0  10   1      118.48      138.64     21.69 o 
   1  10   1      341.25      402.01     31.08 o 
   2  10   1     3601.86     3448.29     42.31 o 
   3  10   1     2265.69     2094.28     32.68 o 
   4  10   1      202.80      189.03     28.05 o 
   5  10   1     1092.50     1184.23     47.36 o 
   6  10   1      537.90      532.93     45.76 o 
   7  10   1      957.52     1032.76     45.34 o 
   8  10   1      254.40      206.80     30.96 o 
  -4  11   1     3029.19     2226.17    485.76 o 
  -3  11   1     4658.55     4732.88    158.64 o 
  -2  11   1      383.03      394.85     32.92 o 
  -1  11   1      791.72      806.64     17.72 o 
   0  11   1      663.68      706.33     24.90 o 
   1  11   1     2354.49     2143.96     36.25 o 
   2  11   1     2789.08     2486.13     39.87 o 
   3  11   1      261.79      283.94     37.14 o 
   4  11   1     1281.73     1262.38     33.52 o 
   5  11   1     1905.98     1926.94     45.10 o 
   6  11   1      740.86      725.83     36.43 o 
   7  11   1        2.94       88.96     30.07 o 
  -2  12   1     2517.79     2257.49     38.72 o 
   0  12   1      399.19      430.06     25.49 o 
   1  12   1      493.79      559.55     32.21 o 
   2  12   1      591.27      494.24     34.59 o 
   3  12   1     1296.73     1116.73     34.35 o 
   4  12   1     1622.59     1380.76     48.67 o 
   5  12   1      330.49      238.59     43.20 o 
  -3 -12   2     1003.23      969.83     36.55 o 
  -2 -12   2     1445.37     1530.03     46.47 o 
  -1 -12   2     1133.49     1068.77     42.19 o 
   0 -12   2       12.96       51.22     30.54 o 
   1 -12   2        8.46       56.75     29.59 o 
  -5 -11   2      351.42      337.36     32.62 o 
  -4 -11   2      745.62      927.46     42.07 o 
  -3 -11   2      696.78      770.39     33.75 o 
  -2 -11   2      563.53      578.98     33.58 o 
  -1 -11   2     1557.44     1659.94     30.90 o 
   0 -11   2     2587.79     2685.09     38.15 o 
   1 -11   2     1294.19     1273.55     33.16 o 
   2 -11   2       97.90      110.67     20.76 o 
   3 -11   2       42.45       49.15     45.70 o 
   4 -11   2      713.96      693.64     35.00 o 
  -6 -10   2     1351.86     1482.79     45.88 o 
  -5 -10   2      959.39     1168.31     45.16 o 
  -4 -10   2      221.83      241.62     39.82 o 
  -3 -10   2      223.39      238.59     39.40 o 
  -2 -10   2      283.05      301.05     31.85 o 
  -1 -10   2     1305.66     1247.94     33.99 o 
   0 -10   2     2421.26     2373.11     35.18 o 
   1 -10   2      154.77      181.19     26.21 o 
   2 -10   2     1040.54     1027.95     24.66 o 
   3 -10   2      461.65      434.16     49.50 o 
   4 -10   2      152.30      181.63     21.47 o 
   5 -10   2      484.39      511.32     30.05 o 
  -7  -9   2     1773.00     1699.64     63.91 o 
  -6  -9   2     1710.03     1995.57     46.35 o 
  -5  -9   2       13.65       -2.67     37.79 o 
  -4  -9   2     3343.95     3689.32     48.85 o 
  -3  -9   2     3775.12     3776.62     42.49 o 
  -2  -9   2     1317.09     1370.53     38.86 o 
  -1  -9   2      612.47      667.29     30.66 o 
   0  -9   2      100.37      104.41     28.23 o 
   1  -9   2     5361.88     5359.41    110.78 o 
   2  -9   2     7108.02     7135.22     87.86 o 
   3  -9   2     1951.22     1891.23     56.53 o 
   4  -9   2      342.37      344.59     21.70 o 
   5  -9   2     1384.05     1447.05     31.06 o 
   6  -9   2     1545.64     1523.49     80.00 o 
  -8  -8   2      359.90      334.57     30.18 o 
  -7  -8   2      248.41      265.92     30.86 o 
  -6  -8   2        4.86       34.42     27.93 o 
  -5  -8   2     1269.19     1387.42     79.54 o 
  -4  -8   2     3780.11     4088.31     45.34 o 
  -3  -8   2      492.80      514.57     27.51 o 
  -2  -8   2     1332.71     1423.19     29.65 o 
  -1  -8   2     1370.67     1346.88     32.15 o 
   0  -8   2      421.76      437.49     26.09 o 
   1  -8   2      652.20      642.34     24.12 o 
   2  -8   2      123.49      131.30     15.26 o 
   3  -8   2     1438.89     1462.78     50.24 o 
   4  -8   2     4121.54     4417.94    140.12 o 
   5  -8   2      892.56      879.61     24.64 o 
   6  -8   2      285.82      385.25     46.74 o 
   7  -8   2      578.91      604.68     27.00 o 
  -9  -7   2      458.74      426.84     27.70 o 
  -8  -7   2      342.14      391.50     25.47 o 
  -7  -7   2     2163.15     2161.65     36.76 o 
  -6  -7   2     1923.00     2076.53     64.95 o 
  -5  -7   2     3888.36     4283.08    248.40 o 
  -4  -7   2     1397.43     1577.73     73.60 o 
  -3  -7   2     1633.73     1616.85     42.79 o 
  -2  -7   2    13976.09    14605.35     70.60 o 
  -1  -7   2     8219.54     8608.64     53.66 o 
   0  -7   2      647.02      657.23     19.84 o 
   1  -7   2      402.27      357.29     19.22 o 
   2  -7   2      920.37      907.37     19.84 o 
   3  -7   2     5639.23     5865.82     89.03 o 
   4  -7   2     5801.87     5775.73     36.56 o 
   5  -7   2      416.57      421.80     20.55 o 
   6  -7   2     1827.37     1939.52     65.62 o 
   7  -7   2     1867.78     1969.50     57.96 o 
   8  -7   2      572.64      553.25     24.89 o 
  -9  -6   2      370.18      373.88     25.80 o 
  -8  -6   2     2204.56     2344.86     31.63 o 
  -7  -6   2      785.45      728.38     25.29 o 
  -6  -6   2      122.32      162.85     25.04 o 
  -5  -6   2     2285.66     2282.25     59.34 o 
  -4  -6   2     1434.97     1509.08     39.13 o 
  -3  -6   2     4208.66     4371.92     60.83 o 
  -2  -6   2     2461.34     2405.12     84.04 o 
  -1  -6   2     1000.28      975.59     37.87 o 
   0  -6   2    17564.04    17145.54    388.66 o 
   1  -6   2     9456.71     9449.15    123.16 o 
   2  -6   2      209.38      228.06     20.23 o 
   3  -6   2      948.05      959.28     21.71 o 
   4  -6   2     1887.29     1911.96     25.31 o 
   5  -6   2     6223.71     6716.57    105.55 o 
   6  -6   2     4999.42     5408.83     29.90 o 
   7  -6   2      244.89      313.68     23.61 o 
   8  -6   2     1837.87     1998.99     44.39 o 
   9  -6   2     2816.46     2802.90     48.57 o 
  -9  -5   2     1432.18     1501.18     38.69 o 
  -8  -5   2     1741.11     1857.84     29.90 o 
  -7  -5   2       62.43       64.14     37.41 o 
  -6  -5   2     3670.34     3949.53     94.07 o 
  -5  -5   2     6853.51     7081.25    145.24 o 
  -4  -5   2     1935.59     1902.49     34.04 o 
  -3  -5   2      297.98      274.94     26.77 o 
  -2  -5   2      111.81      160.16     30.95 o 
  -1  -5   2     5306.47     5438.67    175.54 o 
   0  -5   2    18534.09    18222.48    194.25 o 
   1  -5   2     3354.97     3240.29     23.05 o 
   2  -5   2     1281.95     1410.28     34.50 o 
   3  -5   2     4153.64     4110.00     90.64 o 
   4  -5   2      909.38      977.14     24.04 o 
   5  -5   2      231.04      219.69     29.12 o 
   6  -5   2      574.99      673.64     51.28 o 
   7  -5   2      196.20      245.84     19.96 o 
   8  -5   2     2219.28     2284.18     62.00 o 
   9  -5   2      376.76      436.22     23.28 o 
 -10  -4   2       37.31       34.28     23.33 o 
  -9  -4   2      211.32      247.85     21.93 o 
  -8  -4   2     1225.57     1313.61     45.88 o 
  -7  -4   2     2549.38     2809.36    166.87 o 
  -6  -4   2     5242.41     5392.06    139.35 o 
  -5  -4   2      123.73      145.19     27.70 o 
  -4  -4   2     8686.58     8540.27     65.87 o 
  -3  -4   2    21851.03    20741.61     85.76 o 
  -2  -4   2     6909.45     6940.51     78.09 o 
  -1  -4   2     2151.39     2062.37     48.73 o 
   0  -4   2      106.21      113.45     18.93 o 
   1  -4   2    11863.21    11447.50   2775.26 o 
   2  -4   2    41169.20    39010.62    759.68 o 
   3  -4   2    14266.51    14113.43    222.20 o 
   4  -4   2      565.28      597.84     30.47 o 
   5  -4   2     5786.62     5596.48     84.75 o 
   6  -4   2     6097.64     6328.59    154.10 o 
   7  -4   2     4102.30     4354.00     28.19 o 
   8  -4   2     1935.02     2045.80     43.28 o 
   9  -4   2       11.79       70.80     20.53 o 
  10  -4   2     2238.37     2396.80     78.61 o 
 -10  -3   2      115.64      147.56     21.48 o 
  -9  -3   2     1637.28     1701.56     51.91 o 
  -8  -3   2      485.87      430.05     38.98 o 
  -7  -3   2      263.39      271.60     22.79 o 
  -6  -3   2      226.28      334.91     54.49 o 
  -5  -3   2      498.76      535.86     24.07 o 
  -4  -3   2     7593.37     7377.96    156.62 o 
  -3  -3   2     4414.72     4230.78     42.88 o 
  -2  -3   2      951.28      949.24     27.75 o 
  -1  -3   2     8943.87     8985.66    436.75 o 
   0  -3   2     2998.80     3059.46     99.12 o 
   1  -3   2      316.10      325.60     14.75 o 
   2  -3   2     4490.53     4423.04    103.93 o 
   3  -3   2     1778.37     1893.65     72.92 o 
   4  -3   2    10926.96    10883.17     48.38 o 
   5  -3   2     6725.20     6716.98    216.83 o 
   6  -3   2      301.11      352.74     18.55 o 
   7  -3   2     1832.88     2000.89     22.70 o 
   8  -3   2     1744.13     1802.56     31.14 o 
   9  -3   2      695.89      769.93     92.61 o 
  10  -3   2      686.01      653.20     23.70 o 
 -10  -2   2     2967.95     2949.47     49.41 o 
  -9  -2   2     1250.20     1323.81    146.19 o 
  -8  -2   2      233.33      191.98     21.19 o 
  -7  -2   2     4040.11     4020.00     89.32 o 
  -6  -2   2     8327.27     8263.82    260.55 o 
  -5  -2   2     2807.15     2812.53     43.35 o 
  -4  -2   2     4501.82     4400.97    125.66 o 
  -3  -2   2      492.03      518.05     27.60 o 
  -2  -2   2    32167.23    29208.76     91.43 o 
   0  -2   2      575.58      537.45     25.79 o 
   1  -2   2      518.77      539.62     16.09 o 
   2  -2   2    14998.23    14119.63    382.65 o 
   3  -2   2    10330.01    10042.71    309.04 o 
   4  -2   2    23635.07    22851.40    302.79 o 
   5  -2   2     4149.64     4026.19     59.75 o 
   6  -2   2     2417.93     2395.94    181.31 o 
   7  -2   2     8958.26     9260.14     99.42 o 
   8  -2   2     1496.74     1522.23    100.31 o 
   9  -2   2      625.43      580.20     46.68 o 
  10  -2   2        8.87       10.88     23.28 o 
  11  -2   2      255.32      270.64     29.05 o 
 -10  -1   2       50.52       36.14     22.15 o 
  -9  -1   2       96.68      122.89     54.55 o 
  -8  -1   2     1869.06     1762.96     49.68 o 
  -7  -1   2     4034.34     3814.67     82.13 o 
  -6  -1   2      683.00      729.32     49.47 o 
  -5  -1   2     2260.29     2280.80     31.15 o 
  -4  -1   2     5253.25     5074.81     53.13 o 
  -3  -1   2      898.84      887.90     75.14 o 
  -2  -1   2     2907.65     2749.18     34.83 o 
  -1  -1   2      796.87      812.82     20.33 o 
   0  -1   2    15642.68    15881.91    309.34 o 
   1  -1   2    72983.55       65.78     24.42 o 
   2  -1   2       88.02      129.70     16.56 o 
   3  -1   2     2155.24     2248.00     70.15 o 
   4  -1   2     4545.51     4740.38     41.06 o 
   5  -1   2    11763.03    11592.99    154.68 o 
   6  -1   2    11763.20    11953.71     69.41 o 
   7  -1   2     1692.05     1668.34     55.80 o 
   8  -1   2     1607.74     1609.31    115.20 o 
   9  -1   2     6603.65     6813.49    317.75 o 
  10  -1   2     2572.42     2622.94     82.84 o 
  11  -1   2      240.64      256.81     35.54 o 
 -10   0   2      971.48      828.70     98.80 o 
  -9   0   2     1701.67     1598.70     29.45 o 
  -8   0   2     4009.06     3996.31     46.92 o 
  -7   0   2      742.60      685.59     24.71 o 
  -6   0   2     1777.61     1806.86     44.78 o 
  -5   0   2    15738.92    14929.75    189.30 o 
  -4   0   2     6732.66     6461.86    231.52 o 
  -3   0   2      562.69      562.35     30.52 o 
  -2   0   2       15.47       29.32     23.19 o 
  -1   0   2      657.40      607.53     22.55 o 
   0   0   2    27017.21    26903.85    127.08 o 
   2   0   2      183.16      202.32     25.73 o 
   3   0   2     9834.24    10204.50     60.19 o 
   4   0   2     7350.24     7635.05     54.55 o 
   5   0   2      374.22      424.32     44.18 o 
   6   0   2     1247.43     1301.91     69.80 o 
   7   0   2       85.01      392.38    195.18 o 
   8   0   2     2730.24     2844.25    133.20 o 
   9   0   2     2369.29     2419.13     66.68 o 
  10   0   2        1.53       42.49     58.36 o 
  11   0   2      314.23      353.17    115.20 o 
 -10   1   2      102.26      118.98     23.39 o 
  -9   1   2      245.72      274.20     43.17 o 
  -8   1   2     1555.63     1527.07     37.74 o 
  -7   1   2     3016.22     2907.20    186.80 o 
  -6   1   2     4509.27     4331.84     36.83 o 
  -5   1   2     2064.68     1932.96     87.89 o 
  -4   1   2     5877.03     5298.42     41.82 o 
  -3   1   2    31805.84    28634.06    510.14 o 
  -2   1   2    17934.83    16289.78    288.63 o 
  -1   1   2       60.73       96.24     22.19 o 
   0   1   2      393.68      403.98     22.50 o 
   1   1   2    11226.18    10934.53    337.56 o 
   2   1   2    35460.52    33309.04    628.34 o 
   3   1   2    37996.04    36950.83    520.24 o 
   4   1   2        9.59       13.64     26.78 o 
   5   1   2    11288.77    11628.77    519.80 o 
   6   1   2    12951.21    12721.64    276.92 o 
   7   1   2     5688.05     5602.35     97.73 o 
   8   1   2     3027.46     3055.95     51.37 o 
   9   1   2        3.40      -22.32     22.32 o 
  10   1   2     2201.76     2270.59     31.57 o 
  11   1   2     3418.33     3414.92     40.05 o 
 -10   2   2        2.31      119.75     29.56 o 
  -9   2   2     1530.50     1411.14     98.62 o 
  -8   2   2     1500.37     1364.63     42.55 o 
  -7   2   2      282.45      261.10     45.88 o 
  -6   2   2      760.77      817.32     26.52 o 
  -5   2   2       39.66       92.71     32.05 o 
  -4   2   2     4814.51     4314.04    120.22 o 
  -3   2   2     9237.50     8640.63     49.00 o 
  -2   2   2      987.69     1030.11     38.60 o 
  -1   2   2     6556.84     5754.31    100.76 o 
   0   2   2     5348.51     4928.30    135.85 o 
   1   2   2      309.94      381.85     14.12 o 
   2   2   2      488.00      493.45     22.26 o 
   3   2   2      285.85      310.18     20.99 o 
   4   2   2     7433.53     7930.13    197.23 o 
   5   2   2     8176.15     8777.10    483.31 o 
   6   2   2      453.12      480.84     54.08 o 
   7   2   2     2553.03     2536.87    100.90 o 
   8   2   2     2156.82     2127.65     54.91 o 
   9   2   2     1239.40     1271.72     76.87 o 
  10   2   2      616.65      693.00     28.47 o 
  11   2   2       55.50      109.72     36.13 o 
  -9   3   2     1760.10     1616.24     29.09 o 
  -8   3   2        1.66       58.17     25.31 o 
  -7   3   2     4293.00     4161.19    205.38 o 
  -6   3   2     8872.75     8659.81    244.00 o 
  -5   3   2     5698.68     5556.94    118.76 o 
  -4   3   2     2302.08     2058.51     81.18 o 
  -3   3   2      113.67      165.95     29.62 o 
  -2   3   2    18116.85    17198.30    620.37 o 
  -1   3   2    44263.41    39650.23    949.73 o 
   0   3   2    21445.17    19862.21    346.89 o 
   1   3   2     2264.62     2277.92     57.40 o 
   2   3   2     5707.44     5355.89     43.32 o 
   3   3   2     9186.71     8981.22     61.50 o 
   4   3   2    10687.16    10706.70    329.25 o 
   5   3   2     8616.91     9034.42    951.97 o 
   6   3   2      882.11      939.71     40.08 o 
   7   3   2     7205.24     7574.82    206.00 o 
   8   3   2     5505.69     5646.16    208.08 o 
   9   3   2      291.17      399.97     23.43 o 
  10   3   2        2.13       35.81     29.98 o 
  11   3   2      246.66      255.22     22.85 o 
  -9   4   2        1.39       13.42     23.37 o 
  -8   4   2      737.93      741.10     33.14 o 
  -7   4   2     1923.60     1897.19    127.11 o 
  -6   4   2      244.63      251.96     29.91 o 
  -5   4   2     2426.27     2328.01     51.85 o 
  -4   4   2     3348.34     3128.29     71.31 o 
  -3   4   2     1904.03     1847.42     56.41 o 
  -2   4   2      899.50      892.12     16.25 o 
  -1   4   2      609.49      616.21     16.98 o 
   0   4   2     7270.44     6928.99    122.97 o 
   1   4   2    19349.44    17629.85    904.26 o 
   2   4   2    10582.31    10622.67    262.03 o 
   3   4   2     2249.57     2253.79     33.69 o 
   4   4   2     6092.13     5808.59    148.98 o 
   5   4   2     3599.55     3700.95    292.79 o 
   6   4   2     4740.69     4817.88    144.05 o 
   7   4   2     3042.22     2887.47    186.36 o 
   8   4   2      605.73      667.36     28.42 o 
   9   4   2     3864.14     3984.96    103.79 o 
  10   4   2     2919.12     3149.97     99.21 o 
  11   4   2      592.45      597.78     28.16 o 
  -9   5   2     1195.42     1042.93     53.45 o 
  -8   5   2     1772.75     1941.56    102.57 o 
  -7   5   2     1176.85     1207.68     86.75 o 
  -6   5   2      442.21      485.68     28.98 o 
  -5   5   2     8252.91     8188.09    394.82 o 
  -4   5   2     9307.25     9133.75    258.00 o 
  -3   5   2     1551.50     1509.92     44.56 o 
  -2   5   2      115.67      141.45     23.96 o 
  -1   5   2     1388.23     1348.55     17.71 o 
   0   5   2     8583.26     7664.13   1179.90 o 
   1   5   2    17912.83    17384.17    374.70 o 
   2   5   2     2566.26     2521.84     44.44 o 
   3   5   2     5649.35     5674.45     62.98 o 
   4   5   2     6387.13     6144.91     78.74 o 
   5   5   2     1207.12     1138.96     36.98 o 
   6   5   2      137.43      129.90     29.73 o 
   7   5   2       29.13       63.72     24.61 o 
   8   5   2      678.41      651.52     23.87 o 
   9   5   2     2100.19     2169.14     81.29 o 
  10   5   2      336.77      366.78     22.09 o 
  11   5   2      280.09      295.03     27.05 o 
  -8   6   2     1428.84     1408.29     70.29 o 
  -7   6   2      905.12     1048.21    105.58 o 
  -6   6   2     1654.46     1764.22    133.58 o 
  -5   6   2      612.20      657.72     28.19 o 
  -4   6   2      897.27      997.39     67.33 o 
  -3   6   2    11517.74    11328.00    146.09 o 
  -2   6   2    13481.99    13106.23     39.18 o 
  -1   6   2     1755.19     1728.48     24.74 o 
   0   6   2     1479.88     1480.96     29.08 o 
   1   6   2     2695.31     2630.35     66.46 o 
   2   6   2    12048.62    11198.75    130.58 o 
   3   6   2    17164.87    16375.25    192.67 o 
   4   6   2     2368.63     2282.85     36.79 o 
   5   6   2     3579.35     3650.46     68.16 o 
   6   6   2     8833.33     9091.27    189.98 o 
   7   6   2     3251.64     3346.74     95.05 o 
   8   6   2      939.41      974.23     38.92 o 
   9   6   2       47.82       66.20     22.47 o 
  10   6   2      576.04      552.81     38.83 o 
  -7   7   2      672.30      674.38     32.11 o 
  -6   7   2        2.65       41.10     19.92 o 
  -5   7   2       55.29       82.99     15.41 o 
  -4   7   2      373.77      415.16     20.96 o 
  -3   7   2     4668.19     4706.54     93.35 o 
  -2   7   2     1257.52     1297.28     21.23 o 
  -1   7   2      771.38      821.07     21.23 o 
   0   7   2     3208.64     3202.21     49.05 o 
   1   7   2     1616.16     1603.59     30.90 o 
   2   7   2      128.14      173.22     26.51 o 
   3   7   2        8.30       24.38     20.69 o 
   4   7   2       50.18       63.42     25.56 o 
   5   7   2     6488.31     6531.14    221.03 o 
   6   7   2     1496.77     1481.19     34.94 o 
   7   7   2      259.89      320.07     37.74 o 
   8   7   2     1369.84     1438.46     51.17 o 
   9   7   2      472.70      508.72     27.22 o 
  10   7   2      414.04      402.95     25.55 o 
  -7   8   2     1745.80     1698.89     91.18 o 
  -6   8   2     4088.01     4250.23     54.57 o 
  -5   8   2     2224.79     2403.59     93.52 o 
  -4   8   2      794.40      830.61     24.56 o 
  -3   8   2      212.19      239.15     16.89 o 
  -2   8   2     1631.91     1715.26     31.39 o 
  -1   8   2    12083.23    11951.21    233.31 o 
   0   8   2     9205.74     9266.36    163.49 o 
   1   8   2       37.90       48.03     18.06 o 
   2   8   2     5348.82     5042.92     39.04 o 
   3   8   2     3004.73     2752.06     35.24 o 
   4   8   2     6242.84     6282.90     53.96 o 
   5   8   2     1620.84     1645.71     72.28 o 
   6   8   2      181.01      226.01     28.04 o 
   7   8   2     2801.59     2960.09     75.86 o 
   8   8   2     3519.68     3896.90     59.19 o 
   9   8   2      576.00      557.71     42.25 o 
  10   8   2       52.92      109.46     39.64 o 
  -6   9   2      455.16      428.79     25.10 o 
  -5   9   2      157.24      190.62     33.50 o 
  -4   9   2     1971.38     2059.87     24.75 o 
  -3   9   2      275.43      308.88     20.52 o 
  -2   9   2      143.44      180.88     18.02 o 
  -1   9   2        7.90       15.31     17.73 o 
   0   9   2      176.77      200.50     15.71 o 
   1   9   2     4090.24     4200.21     40.77 o 
   2   9   2     3506.83     3432.72     38.21 o 
   3   9   2      199.29      208.47     32.74 o 
   4   9   2     2823.61     2777.44     44.75 o 
   5   9   2     1305.11     1364.18     46.23 o 
   6   9   2     1274.21     1431.21     43.38 o 
   7   9   2     1287.82     1307.96     58.02 o 
   8   9   2       25.38       29.51     23.21 o 
   9   9   2      904.78      796.77     29.71 o 
  -5  10   2     2285.71     2280.44     51.92 o 
  -4  10   2     4100.01     4204.38    103.40 o 
  -3  10   2      951.05     1000.02     22.33 o 
  -2  10   2      107.25      126.00     17.77 o 
  -1  10   2      474.72      495.11     30.52 o 
   0  10   2     1333.91     1392.86     25.71 o 
   1  10   2     2417.47     2306.37     36.84 o 
   2  10   2     1655.49     1501.87     34.88 o 
   3  10   2      361.57      285.78     29.83 o 
   4  10   2     3352.61     3101.78     45.46 o 
   5  10   2     1241.75     1258.87     40.88 o 
   6  10   2       86.70      126.87     39.82 o 
   7  10   2       15.52       16.40     41.72 o 
   8  10   2      122.50      265.81     39.99 o 
  -3  11   2     1555.59     1493.49     71.56 o 
  -2  11   2     3900.67     3854.35     96.06 o 
  -1  11   2      868.86      915.53     30.78 o 
   0  11   2      338.36      391.14     32.57 o 
   1  11   2      888.54      823.16     33.10 o 
   2  11   2     1195.16     1172.23     29.12 o 
   3  11   2     2427.97     2205.41     35.06 o 
   4  11   2     1055.68     1066.33     32.45 o 
   5  11   2      113.08      181.07     37.44 o 
   6  11   2     2483.93     2339.41     46.05 o 
   7  11   2     1473.38     1332.26     44.39 o 
  -2  12   2      979.04      884.10     39.80 o 
   0  12   2      849.55      808.07     33.75 o 
   1  12   2      720.31      632.71     27.63 o 
   2  12   2       29.46       -4.64     27.34 o 
   3  12   2        0.72       41.36     28.88 o 
   4  12   2        7.50       91.75     39.87 o 
   5  12   2      433.90      335.34     46.29 o 
  -1 -12   3     2432.72     2060.88     43.38 o 
   0 -12   3      965.17      810.80     30.90 o 
  -4 -11   3        4.33      107.74     38.45 o 
  -3 -11   3       18.14       13.07     36.25 o 
  -2 -11   3      865.31      840.58     32.15 o 
  -1 -11   3     1635.46     1773.62     33.52 o 
   0 -11   3       94.33       45.88     29.65 o 
   1 -11   3      714.44      692.61     30.60 o 
   2 -11   3      492.04      500.30     24.90 o 
   3 -11   3      190.47      162.90     32.11 o 
  -6 -10   3       50.74       90.27     37.02 o 
  -5 -10   3     1330.98     1484.87     38.15 o 
  -4 -10   3     1829.16     2192.93     50.16 o 
  -3 -10   3     1058.75     1198.68     33.22 o 
  -2 -10   3      674.70      867.85     34.59 o 
  -1 -10   3        0.64       33.58     29.65 o 
   0 -10   3     1887.49     1840.77     37.32 o 
   1 -10   3     5625.12     5771.07     41.78 o 
   2 -10   3     2309.66     2377.30     50.29 o 
   3 -10   3       64.97       97.04     44.81 o 
   4 -10   3      677.74      609.29     48.91 o 
   5 -10   3     1051.29     1036.26     46.29 o 
  -7  -9   3        0.16       20.30     32.92 o 
  -5  -9   3     1280.39     1523.91     35.77 o 
  -4  -9   3      570.51      670.80     37.26 o 
  -3  -9   3      594.08      674.72     30.72 o 
  -2  -9   3     1864.49     2152.10     39.22 o 
  -1  -9   3      424.43      396.73     30.31 o 
   0  -9   3      473.30      488.72     24.07 o 
   1  -9   3      347.95      321.54     28.44 o 
   2  -9   3     1373.48     1373.61     27.64 o 
   3  -9   3     3830.61     3659.62     53.66 o 
   4  -9   3     1670.08     1754.18     77.64 o 
   5  -9   3       53.89       81.36     18.97 o 
   6  -9   3      628.78      658.97     21.89 o 
  -8  -8   3      658.99      552.16     31.05 o 
  -7  -8   3      954.73      942.44     34.16 o 
  -6  -8   3     1165.49     1295.82     44.96 o 
  -5  -8   3     1197.25     1279.33     46.14 o 
  -4  -8   3      213.13      309.78     45.34 o 
  -3  -8   3     4563.92     5159.99     47.84 o 
  -2  -8   3     5349.82     5787.76     51.64 o 
  -1  -8   3      441.59      414.14     24.36 o 
   0  -8   3       82.92       97.75     22.25 o 
   1  -8   3      600.67      605.26     21.19 o 
   2  -8   3     2029.32     2136.48     69.83 o 
   3  -8   3     5523.18     5626.70   1296.25 o 
   4  -8   3      437.60      494.25     21.18 o 
   5  -8   3      844.11      872.96     20.05 o 
   6  -8   3     1815.91     1886.66    100.28 o 
   7  -8   3      372.87      382.63     21.58 o 
  -8  -7   3      922.76      850.29     32.02 o 
  -7  -7   3        2.26       64.33     26.59 o 
  -6  -7   3      798.15      872.37     30.86 o 
  -5  -7   3     1263.86     1344.06     56.99 o 
  -4  -7   3     1562.46     1763.13    139.26 o 
  -3  -7   3     1935.51     1822.53     78.26 o 
  -2  -7   3      163.69      172.13     24.02 o 
  -1  -7   3     7618.64     8026.51    382.99 o 
   0  -7   3    10297.72    10534.71    229.80 o 
   1  -7   3      794.64      806.17     25.81 o 
   2  -7   3      353.34      377.46     18.31 o 
   3  -7   3     1432.61     1429.12     34.89 o 
   4  -7   3     4626.95     4696.17    189.82 o 
   5  -7   3     7384.55     7602.95    296.01 o 
   6  -7   3      954.32      975.16     19.66 o 
   7  -7   3      979.96     1057.70     72.24 o 
   8  -7   3     2699.03     2960.47    103.99 o 
  -9  -6   3      940.11      842.26     44.84 o 
  -8  -6   3      205.32      279.86     58.98 o 
  -7  -6   3      974.78     1056.28     63.44 o 
  -6  -6   3     2962.55     3114.57     35.93 o 
  -5  -6   3     1311.38     1363.93     49.77 o 
  -4  -6   3      186.52      208.88     27.99 o 
  -3  -6   3       39.20       58.38     29.54 o 
  -2  -6   3      868.05      890.79     50.75 o 
  -1  -6   3     5334.43     5138.79    110.55 o 
   0  -6   3     3585.30     3517.14     46.08 o 
   1  -6   3      961.98      924.54     20.27 o 
   2  -6   3     3786.79     3726.75     49.06 o 
   3  -6   3      654.44      658.19     19.74 o 
   4  -6   3       25.68       25.74     17.06 o 
   5  -6   3      278.73      320.82     16.54 o 
   6  -6   3      370.82      405.48     46.70 o 
   7  -6   3     1835.80     2016.77     22.07 o 
   8  -6   3      851.33      860.15     24.98 o 
   9  -6   3      101.31      144.30     20.74 o 
  -9  -5   3      383.14      307.59     24.78 o 
  -8  -5   3     1628.78     1761.44    101.35 o 
  -7  -5   3     3097.75     3361.41     71.19 o 
  -6  -5   3     1196.34     1138.28     30.90 o 
  -5  -5   3     1770.77     1880.86     31.93 o 
  -4  -5   3    10196.19     9936.66    221.93 o 
  -3  -5   3     8139.87     8120.42    163.84 o 
  -2  -5   3      941.04      942.26     30.90 o 
  -1  -5   3      700.00      688.72     23.80 o 
   0  -5   3     3930.70     3935.62    120.17 o 
   1  -5   3    19737.69    18542.95   9403.64 o 
   2  -5   3    15496.77    14836.77    207.65 o 
   3  -5   3      116.68      115.31     14.27 o 
   4  -5   3     3915.75     4038.71     60.35 o 
   5  -5   3     5707.29     5850.53     76.28 o 
   6  -5   3     3138.90     3193.22    145.18 o 
   7  -5   3     3467.62     3613.68    113.18 o 
   8  -5   3      136.50      210.43     26.95 o 
   9  -5   3     2032.23     2129.88    114.50 o 
  -9  -4   3      707.91      767.02     26.50 o 
  -8  -4   3       37.07      102.17     22.84 o 
  -7  -4   3       78.45       72.51     22.55 o 
  -6  -4   3      132.86      181.33     28.61 o 
  -5  -4   3     3832.57     3923.43     78.23 o 
  -4  -4   3     4588.31     4362.46    132.61 o 
  -3  -4   3      186.59      218.04     22.36 o 
  -2  -4   3     2859.51     2756.44     44.15 o 
  -1  -4   3     5146.65     5148.64     58.83 o 
   0  -4   3      156.99      116.29     47.28 o 
   1  -4   3      254.77      237.31     21.88 o 
   2  -4   3       27.18       54.93     12.87 o 
   3  -4   3    10345.99     9877.70    294.58 o 
   4  -4   3     9066.52     8966.92     78.97 o 
   5  -4   3       77.49      129.70     17.76 o 
   6  -4   3     2705.05     2801.66     70.91 o 
   7  -4   3     2159.21     2343.38     77.87 o 
   8  -4   3     2330.77     2530.56     27.00 o 
   9  -4   3      537.27      568.36     50.62 o 
  10  -4   3      101.45      154.05     22.48 o 
  -9  -3   3        1.07       75.51     27.89 o 
  -8  -3   3     1868.72     1804.21    115.40 o 
  -7  -3   3     4071.43     4171.59    308.09 o 
  -6  -3   3     2880.98     3135.23     34.87 o 
  -5  -3   3     3588.00     3644.10    258.68 o 
  -4  -3   3      137.80      160.85     20.91 o 
  -3  -3   3     8240.67     7797.83     45.65 o 
  -2  -3   3    32892.70    32978.99    391.35 o 
  -1  -3   3     9941.21    10006.17    390.16 o 
   0  -3   3       12.82        0.42     26.27 o 
   1  -3   3      907.99      892.46     25.74 o 
   2  -3   3     7211.84     7033.87    104.09 o 
   3  -3   3    10967.26    10710.74    103.94 o 
   4  -3   3     8681.00     8486.43    121.01 o 
   5  -3   3      487.66      465.94     18.19 o 
   6  -3   3     6233.81     6420.16    118.07 o 
   7  -3   3     2935.23     2971.13     54.59 o 
   8  -3   3       40.82       88.60     16.63 o 
   9  -3   3      310.08      312.47     21.01 o 
  10  -3   3      306.05      318.54     27.23 o 
  -9  -2   3     1256.26     1298.56     28.36 o 
  -8  -2   3     2757.35     2764.99    235.71 o 
  -7  -2   3       18.91       58.51     19.68 o 
  -6  -2   3     2122.31     2067.89     52.50 o 
  -5  -2   3     5399.40     5107.22    233.66 o 
  -4  -2   3     1798.33     1791.04     80.22 o 
  -3  -2   3     3851.13     3751.54     34.07 o 
  -2  -2   3      928.73      920.54     22.94 o 
  -1  -2   3    12282.24    12302.55     55.06 o 
   0  -2   3    35985.32    33767.10    124.02 o 
   1  -2   3    14163.50    13976.09     92.29 o 
   2  -2   3      871.97      716.62    122.59 o 
   3  -2   3     3645.06     3454.61    153.80 o 
   4  -2   3     7956.75     7680.51    188.06 o 
   5  -2   3    11661.37    11413.88     81.56 o 
   6  -2   3     7110.74     7416.15     50.99 o 
   7  -2   3     1072.05     1103.79     86.35 o 
   8  -2   3     6497.35     6872.87     54.76 o 
   9  -2   3     4770.43     4997.60     96.80 o 
  10  -2   3      820.87      911.33     40.11 o 
  11  -2   3       98.74       91.88     23.05 o 
 -10  -1   3      952.60      901.17     29.67 o 
  -9  -1   3     1441.01     1421.92     91.55 o 
  -8  -1   3     1178.41     1197.18     52.35 o 
  -7  -1   3      299.92      348.60     26.12 o 
  -6  -1   3    10013.02     9860.61    434.40 o 
  -5  -1   3     3971.49     3755.43    103.43 o 
  -4  -1   3      433.53      386.41     19.05 o 
  -3  -1   3       75.55       86.61     22.27 o 
  -2  -1   3     1466.59     1483.58     24.18 o 
  -1  -1   3     7462.19     7287.61    130.86 o 
   0  -1   3    26306.74    25939.44     85.60 o 
   1  -1   3     3281.58     3402.24     42.79 o 
   2  -1   3    11129.99    10593.62    255.88 o 
   3  -1   3     7218.98     7090.07    227.43 o 
   4  -1   3      147.55      163.66     20.31 o 
   5  -1   3     1082.30     1125.36     46.29 o 
   6  -1   3        7.06       33.42     25.80 o 
   7  -1   3     1667.92     1818.68     41.98 o 
   8  -1   3     2756.63     2745.13     33.97 o 
   9  -1   3       63.90       38.76     28.01 o 
  10  -1   3      898.24      975.51     36.70 o 
  11  -1   3      616.59      727.57     27.75 o 
  -9   0   3      857.57      845.68     24.41 o 
  -8   0   3     2290.85     2266.83     27.56 o 
  -7   0   3     4041.76     3961.63    209.45 o 
  -6   0   3     2177.46     2182.23    105.57 o 
  -5   0   3      914.12      981.05     94.72 o 
  -4   0   3    22410.68    20725.46    472.02 o 
  -3   0   3    25747.76    23887.06    726.72 o 
  -2   0   3      720.87      657.97     21.72 o 
  -1   0   3      452.55      497.35     20.99 o 
   0   0   3     4042.19     4016.58    121.32 o 
   1   0   3    38023.91    36371.20    128.12 o 
   2   0   3    52010.27    49253.96    151.00 o 
   3   0   3    10401.71    11283.81    197.03 o 
   4   0   3     4674.49     4513.55     92.97 o 
   5   0   3    17821.18    17575.02    251.88 o 
   6   0   3     6540.50     6317.56     76.54 o 
   7   0   3     5101.18     5294.17     45.02 o 
   8   0   3     1169.68     1170.91     74.61 o 
   9   0   3     1524.99     1492.57     37.85 o 
  10   0   3     4342.69     4518.19     35.54 o 
  11   0   3     1582.83     1463.64    102.75 o 
  -9   1   3     1920.19     1700.19     29.01 o 
  -8   1   3      258.14      228.47     23.45 o 
  -7   1   3       14.84       26.99     23.44 o 
  -6   1   3        7.89      -12.39     62.22 o 
  -5   1   3     1789.97     1658.32     73.87 o 
  -4   1   3     8499.76     8253.57     46.48 o 
  -3   1   3      154.93      130.50     20.06 o 
  -2   1   3     7115.29     6477.73     62.72 o 
  -1   1   3    10857.51    10616.36    274.64 o 
   0   1   3      292.20      304.39     16.64 o 
   1   1   3       79.26       74.90     14.86 o 
   2   1   3      533.71      556.40     43.38 o 
   3   1   3     4445.12     4392.15     50.99 o 
   4   1   3    20907.07    21166.50    486.43 o 
   5   1   3     3430.23     3565.18     90.18 o 
   6   1   3     1880.84     1955.85     36.64 o 
   7   1   3     4481.51     4576.55     42.63 o 
   8   1   3     1809.11     1805.71     54.43 o 
   9   1   3     1317.07     1203.43     44.87 o 
  10   1   3      201.72      205.02     27.04 o 
  11   1   3      461.22      493.27     73.33 o 
  -9   2   3      658.44      604.44     66.59 o 
  -8   2   3     1727.52     1618.07    152.40 o 
  -7   2   3     7693.63     7283.37    175.37 o 
  -6   2   3     4942.16     4907.15     58.50 o 
  -5   2   3     2652.46     2652.59     95.35 o 
  -4   2   3      745.55      754.27     37.76 o 
  -3   2   3     6494.60     6108.74    205.55 o 
  -2   2   3    37561.74    34190.53    847.83 o 
  -1   2   3    24073.96    22235.41    663.99 o 
   0   2   3      304.00      398.46     18.59 o 
   1   2   3     6240.72     6415.11    141.85 o 
   2   2   3     7621.92     7473.58     47.73 o 
   3   2   3    15577.76    15508.32     88.60 o 
   4   2   3    17463.16    18197.43    135.88 o 
   5   2   3      453.20      495.37     31.05 o 
   6   2   3     8535.20     8481.02    507.47 o 
   7   2   3     8601.40     9058.02    388.14 o 
   8   2   3     1384.46     1368.72     26.29 o 
   9   2   3       11.16       13.19     20.19 o 
  10   2   3       41.19      127.60     27.29 o 
  11   2   3      769.81      771.01     24.86 o 
  -9   3   3      535.59      531.99     57.14 o 
  -8   3   3     2336.46     2240.35     92.53 o 
  -7   3   3     1706.33     1695.31    142.03 o 
  -6   3   3     1375.56     1281.35     36.70 o 
  -5   3   3     6119.23     5824.01    116.30 o 
  -4   3   3     3126.91     2875.79    150.08 o 
  -3   3   3      456.18      406.92     19.56 o 
  -2   3   3     1123.11     1090.03     54.97 o 
  -1   3   3     5624.70     5708.19     77.50 o 
   0   3   3    33048.70    30945.71    820.28 o 
   1   3   3    20091.98    18585.55    463.00 o 
   2   3   3      958.83     1032.63     17.53 o 
   3   3   3     8246.50     8176.05     91.78 o 
   4   3   3     7524.38     7354.70     61.57 o 
   5   3   3     9437.84     9494.31    540.21 o 
   6   3   3     8842.09     9252.22    624.12 o 
   7   3   3      146.09      127.09     29.69 o 
   8   3   3     5524.86     5731.91     95.94 o 
   9   3   3     6664.14     7167.99    175.99 o 
  10   3   3     1655.18     1707.01     30.71 o 
  11   3   3       97.16      156.35     33.13 o 
  -9   4   3     1289.70     1123.40    137.48 o 
  -8   4   3     2097.26     1991.16    289.82 o 
  -7   4   3       17.08       47.04     23.00 o 
  -6   4   3     4972.00     4844.50     84.27 o 
  -5   4   3    13409.36    12890.98    452.20 o 
  -4   4   3     1773.46     1768.83    132.52 o 
  -3   4   3      139.47      128.89     21.35 o 
  -2   4   3      270.59      297.45     27.38 o 
  -1   4   3     4094.99     4109.19    128.30 o 
   0   4   3    17424.23    17136.40    408.77 o 
   1   4   3     2323.17     2149.35     59.12 o 
   2   4   3     3703.06     3740.00    156.26 o 
   3   4   3    10050.59    10023.44     77.89 o 
   4   4   3     1683.57     1686.53     34.32 o 
   5   4   3        5.87       40.98     21.89 o 
   6   4   3      168.83      213.90     29.94 o 
   7   4   3      516.02      555.51     30.32 o 
   8   4   3     4046.99     4289.78     39.25 o 
   9   4   3      912.90      971.88     38.36 o 
  10   4   3      165.26      238.46     48.37 o 
  11   4   3      726.59      666.52     27.79 o 
  -8   5   3     1654.70     1643.31    139.50 o 
  -7   5   3     1726.82     1780.73     66.92 o 
  -6   5   3     3206.86     3170.57    174.08 o 
  -5   5   3       27.02       67.22     39.01 o 
  -4   5   3    10913.55    11205.14    665.41 o 
  -3   5   3    22800.60    22338.23   1000.83 o 
  -2   5   3     6060.02     5816.86     68.39 o 
  -1   5   3      586.78      547.76     15.54 o 
   0   5   3     2876.87     2876.11     64.21 o 
   1   5   3     8591.62     8392.49    142.32 o 
   2   5   3    31479.90    30251.70    662.58 o 
   3   5   3     7770.88     7336.75    174.41 o 
   4   5   3     3797.33     3650.03     34.18 o 
   5   5   3    10511.30    10240.00     78.56 o 
   6   5   3     7866.70     7768.51    431.91 o 
   7   5   3     2839.41     2922.44     49.26 o 
   8   5   3      465.90      508.47     43.17 o 
   9   5   3      174.47      184.20     27.54 o 
  10   5   3     3175.50     3181.32    130.77 o 
  11   5   3     2709.35     2760.80     96.54 o 
  -8   6   3      724.71      757.79     69.19 o 
  -7   6   3       39.56      107.43     37.20 o 
  -6   6   3        3.32       14.53     16.30 o 
  -5   6   3      204.99      186.72     16.59 o 
  -4   6   3     4857.78     5006.33    115.74 o 
  -3   6   3     5095.00     5071.29    178.27 o 
  -2   6   3     1039.38      971.51     18.42 o 
  -1   6   3     8624.57     8380.93    235.55 o 
   0   6   3     1258.27     1249.54     35.59 o 
   1   6   3       97.36      119.42     11.69 o 
   2   6   3        0.55       23.56     20.58 o 
   3   6   3      623.15      637.27     26.90 o 
   4   6   3     5886.71     5719.17    129.39 o 
   5   6   3     4507.64     4386.86    183.71 o 
   6   6   3      446.87      464.53     42.13 o 
   7   6   3     3145.11     3105.11     51.28 o 
   8   6   3     1322.87     1444.53     45.73 o 
   9   6   3      719.59      723.98     27.16 o 
  10   6   3      377.80      385.13     32.45 o 
  11   6   3       96.18      118.11     49.26 o 
  -7   7   3     4255.36     4291.44    243.45 o 
  -6   7   3     4404.58     4859.17    437.64 o 
  -5   7   3     1442.63     1525.31     54.53 o 
  -4   7   3      193.28      202.75     16.95 o 
  -3   7   3      419.77      417.34     17.07 o 
  -2   7   3    17693.93    18001.57    218.71 o 
  -1   7   3    19504.29    19529.80    382.49 o 
   0   7   3     1526.06     1387.73    227.23 o 
   1   7   3     4928.38     4934.10    148.67 o 
   2   7   3     5426.24     5353.49     74.19 o 
   3   7   3     4965.44     4712.88     98.02 o 
   4   7   3     5271.00     5071.40    166.30 o 
   5   7   3      667.29      675.87     22.69 o 
   6   7   3     2630.30     2635.52     57.08 o 
   7   7   3     5585.27     5777.85     44.48 o 
   8   7   3     1211.91     1211.87     43.56 o 
   9   7   3       10.73      -19.97     31.02 o 
  10   7   3      168.94      170.35     28.00 o 
  -6   8   3       30.79       19.15     22.16 o 
  -5   8   3     2658.26     2768.02    120.94 o 
  -4   8   3     1432.08     1548.30     32.98 o 
  -3   8   3      943.91     1016.09     23.30 o 
  -2   8   3       39.61       47.57     18.69 o 
  -1   8   3       12.50       37.88     17.14 o 
   0   8   3     7957.05     8110.09    124.35 o 
   1   8   3    13925.93    13613.33    227.14 o 
   2   8   3      475.61      439.86     22.09 o 
   3   8   3     3020.61     2959.60     82.47 o 
   4   8   3     3182.92     3161.72     75.52 o 
   5   8   3     3141.87     3298.27    119.57 o 
   6   8   3     2465.76     2586.21    129.54 o 
   7   8   3      162.10      202.44     30.19 o 
   8   8   3      953.12      965.70     29.99 o 
   9   8   3     3436.03     3443.87    291.57 o 
  10   8   3      947.34      797.43     42.07 o 
  -5   9   3     4722.05     4670.51     38.72 o 
  -4   9   3     3044.58     3288.08     67.08 o 
  -3   9   3      179.04      207.12     18.57 o 
  -2   9   3      290.69      292.03     23.16 o 
  -1   9   3     1241.66     1140.06     93.44 o 
   0   9   3     6128.42     6226.01    134.22 o 
   1   9   3     3384.86     3534.59     69.98 o 
   2   9   3      138.79      180.54     23.73 o 
   3   9   3     6109.20     5785.80     42.85 o 
   4   9   3     2725.76     2565.35     41.36 o 
   5   9   3       50.64       28.46     27.22 o 
   6   9   3       17.52       49.25     26.93 o 
   7   9   3       79.41      112.51     25.59 o 
   8   9   3     1379.24     1486.77     46.43 o 
   9   9   3      527.83      479.63     26.08 o 
  -4  10   3     1287.40     1293.09     44.47 o 
  -3  10   3     6323.39     6474.36     90.08 o 
  -2  10   3     3360.34     3349.68    392.00 o 
  -1  10   3        1.14       30.86     20.68 o 
   0  10   3     1561.97     1560.74     26.13 o 
   1  10   3     1572.93     1537.18     25.43 o 
   2  10   3     7480.46     7660.56     49.98 o 
   3  10   3     4711.75     4284.35     39.22 o 
   4  10   3       24.14       71.96     35.77 o 
   5  10   3     4409.20     4131.93     48.37 o 
   6  10   3     3380.51     3289.75     57.52 o 
   7  10   3     1173.64     1162.66     47.36 o 
   8  10   3       56.04       75.24     28.11 o 
  -3  11   3     1213.91     1201.27     33.37 o 
  -2  11   3      124.98      145.86     21.34 o 
  -1  11   3     1907.11     1931.67     26.46 o 
   0  11   3     1454.50     1522.45    125.83 o 
   1  11   3      147.47      113.74     32.03 o 
   2  11   3        6.70        3.33     24.01 o 
   3  11   3       19.13      129.13     30.78 o 
   4  11   3     1446.35     1316.28     32.92 o 
   5  11   3     2382.36     2289.73     49.15 o 
   6  11   3      146.69      249.41     43.44 o 
   7  11   3      661.56      624.98     39.10 o 
  -1  12   3     4302.13     3872.71    218.04 o 
   1  12   3      502.53      635.68     38.51 o 
   2  12   3     2518.18     2436.51     45.76 o 
   3  12   3     1234.64     1122.14     41.42 o 
   4  12   3     1390.53     1209.13     35.30 o 
   5  12   3      224.39       58.47     33.75 o 
  -3 -11   4      470.18      475.94     33.75 o 
  -2 -11   4      162.07      160.87     40.05 o 
  -1 -11   4      590.03      476.06     39.10 o 
   0 -11   4     2179.60     2167.73     35.12 o 
   1 -11   4     1748.81     1609.84     34.17 o 
   2 -11   4       99.59      169.72     35.24 o 
   3 -11   4      433.81      318.36     37.81 o 
  -5 -10   4      420.67      395.66     39.46 o 
  -4 -10   4      149.13      199.91     41.78 o 
  -3 -10   4      868.05     1101.28     45.64 o 
  -2 -10   4      488.61      549.15     34.76 o 
  -1 -10   4      472.18      486.99     37.08 o 
   0 -10   4      275.16      206.92     34.47 o 
   1 -10   4      215.58      240.79     22.76 o 
   2 -10   4     2530.28     2627.85     74.98 o 
   3 -10   4     1767.67     1728.04     25.23 o 
   4 -10   4       74.45       58.83     43.50 o 
   5 -10   4      445.07      363.92     50.04 o 
  -6  -9   4      546.80      470.24     69.71 o 
  -5  -9   4       25.85       61.86     36.73 o 
  -4  -9   4     1708.75     2139.32     47.24 o 
  -3  -9   4     2853.81     3352.14     49.20 o 
  -2  -9   4      466.51      502.09     36.55 o 
  -1  -9   4        1.17        3.68     33.22 o 
   0  -9   4       87.75       97.81     22.64 o 
   1  -9   4      893.17      916.79     34.30 o 
   2  -9   4     2675.55     2727.04     31.85 o 
   3  -9   4      775.25      842.37     49.68 o 
   4  -9   4      208.44      225.52     53.66 o 
   5  -9   4     1176.72     1286.32    134.42 o 
   6  -9   4      406.40      361.52     24.05 o 
  -7  -8   4      431.48      399.08     33.62 o 
  -6  -8   4     1047.99     1073.35     38.60 o 
  -5  -8   4      869.16      885.68     51.70 o 
  -4  -8   4     1745.93     1798.40     69.35 o 
  -3  -8   4        2.76       14.27     29.63 o 
  -2  -8   4     3476.59     3527.17    104.75 o 
  -1  -8   4     6838.72     7181.47    226.71 o 
   0  -8   4     1583.91     1616.19     44.16 o 
   1  -8   4       59.16       72.69     15.32 o 
   2  -8   4      461.79      486.09     19.02 o 
   3  -8   4     2401.46     2387.41   1061.34 o 
   4  -8   4     5464.50     5071.63     77.67 o 
   5  -8   4     2216.44     2158.25     67.48 o 
   6  -8   4       47.65       96.81     19.92 o 
   7  -8   4     2197.60     2060.09    122.06 o 
  -8  -7   4      293.09      256.48     40.29 o 
  -7  -7   4     1662.27     1705.96     34.16 o 
  -6  -7   4      520.84      574.57     81.06 o 
  -5  -7   4        8.74       23.05     27.72 o 
  -4  -7   4       32.79       40.50     28.50 o 
  -3  -7   4      402.43      444.92     51.70 o 
  -2  -7   4     3209.11     3401.56    122.25 o 
  -1  -7   4     1412.99     1448.59     23.41 o 
   0  -7   4      305.23      311.49     20.60 o 
   1  -7   4     2537.26     2543.09     37.71 o 
   2  -7   4      963.87      964.98    307.32 o 
   3  -7   4       80.10       90.27     22.95 o 
   4  -7   4       64.50      100.68     24.93 o 
   5  -7   4       83.36      109.02     19.28 o 
   6  -7   4     1765.98     1851.32     55.32 o 
   7  -7   4      944.83      994.83     21.34 o 
   8  -7   4        0.82       74.31     22.46 o 
  -8  -6   4     1633.44     1595.77     31.27 o 
  -7  -6   4     1156.02     1158.77     28.55 o 
  -6  -6   4      495.47      494.45     26.74 o 
  -5  -6   4     4941.75     5419.88    212.95 o 
  -4  -6   4     4777.46     5033.71    285.18 o 
  -3  -6   4     1024.13     1064.65     65.31 o 
  -2  -6   4      230.92      206.39     39.82 o 
  -1  -6   4     1054.11     1035.55     27.03 o 
   0  -6   4    11044.86    11312.96    237.83 o 
   1  -6   4    12525.86    12360.04    205.99 o 
   2  -6   4      882.94      919.59     54.43 o 
   3  -6   4      774.32      760.53     38.80 o 
   4  -6   4     3096.39     3345.03    180.74 o 
   5  -6   4     3678.25     3967.24     45.64 o 
   6  -6   4     2648.17     2680.80     62.75 o 
   7  -6   4      954.32     1049.63     54.11 o 
   8  -6   4      530.88      577.46     54.14 o 
   9  -6   4     2329.84     2350.20     83.66 o 
  -8  -5   4       59.94      120.19     24.21 o 
  -7  -5   4      168.89      183.70     25.33 o 
  -6  -5   4     1548.99     1658.96     50.13 o 
  -5  -5   4     2706.45     2709.17    161.67 o 
  -4  -5   4       60.52       91.33     26.06 o 
  -3  -5   4     4602.11     4696.45     39.16 o 
  -2  -5   4     3716.26     3754.79     66.62 o 
  -1  -5   4      434.75      459.42     29.36 o 
   0  -5   4      224.39      214.86     75.82 o 
   1  -5   4      481.54      473.55     23.91 o 
   2  -5   4     8350.02     8205.16    423.91 o 
   3  -5   4     8011.08     7848.30    385.79 o 
   4  -5   4      921.87      962.35     23.01 o 
   5  -5   4     1629.41     1686.74     75.54 o 
   6  -5   4     2454.76     2572.47     90.30 o 
   7  -5   4     2649.07     2751.31    143.12 o 
   8  -5   4     1460.06     1590.31     99.12 o 
   9  -5   4      283.54      302.09     21.83 o 
  -9  -4   4      268.73      283.33     27.26 o 
  -8  -4   4     1809.90     1854.87     29.52 o 
  -7  -4   4     1466.14     1498.20     26.29 o 
  -6  -4   4     1727.93     1849.98    176.14 o 
  -5  -4   4     1005.57     1041.39     60.38 o 
  -4  -4   4     4050.56     4030.25    128.89 o 
  -3  -4   4    11919.21    11950.44    204.51 o 
  -2  -4   4     5404.92     5308.46    232.62 o 
  -1  -4   4       69.51      136.38     27.57 o 
   0  -4   4     1064.66     1075.94     23.48 o 
   1  -4   4     3981.02     4075.99     99.39 o 
   2  -4   4     3470.37     3360.31     34.41 o 
   3  -4   4     7881.45     7942.72    149.14 o 
   4  -4   4      326.78      354.24     22.94 o 
   5  -4   4     3075.70     3078.80    116.55 o 
   6  -4   4     2704.87     2838.29     79.52 o 
   7  -4   4      338.32      368.88     24.07 o 
   8  -4   4       96.33      113.72     20.89 o 
   9  -4   4       95.16      103.16     21.20 o 
  10  -4   4      331.79      332.01     35.76 o 
  -9  -3   4     1532.78     1466.30     99.36 o 
  -8  -3   4      259.05      269.23     23.19 o 
  -7  -3   4      748.41      782.82     31.73 o 
  -6  -3   4     1499.30     1621.92    139.35 o 
  -5  -3   4     4192.07     4128.68    113.12 o 
  -4  -3   4     1149.93     1107.15     29.95 o 
  -3  -3   4     1794.10     1799.20     26.77 o 
  -2  -3   4     6419.05     6753.76     91.28 o 
  -1  -3   4    26017.22    26647.15    867.26 o 
   0  -3   4    12514.19    13149.77     73.57 o 
   1  -3   4     1353.02     1539.96     21.49 o 
   2  -3   4     1009.64      902.04     23.42 o 
   3  -3   4    14295.34    14328.39     47.39 o 
   4  -3   4    10410.63     9989.51    269.67 o 
   5  -3   4     7100.34     7035.08    164.92 o 
   6  -3   4       41.62       29.73     17.86 o 
   7  -3   4     5184.53     5393.43    162.47 o 
   8  -3   4     6542.31     7062.12    268.87 o 
   9  -3   4     1770.18     1915.24     36.46 o 
  10  -3   4      533.82      617.34     22.39 o 
  -9  -2   4      689.25      655.15     45.19 o 
  -8  -2   4       37.69       89.19     46.92 o 
  -7  -2   4     1994.40     2056.44    138.97 o 
  -6  -2   4     4380.72     4301.34    435.44 o 
  -5  -2   4      104.30      115.61     28.73 o 
  -4  -2   4      276.99      285.84     17.06 o 
  -3  -2   4      294.01      324.76     18.33 o 
  -2  -2   4     3444.09     3415.35     51.52 o 
  -1  -2   4     9161.27     9186.28    329.90 o 
   0  -2   4      115.68       99.86     20.17 o 
   1  -2   4     5478.18     5408.75     47.07 o 
   2  -2   4     8353.78     8319.26     92.14 o 
   3  -2   4      105.76      140.06     22.69 o 
   4  -2   4      189.50      193.76     17.74 o 
   5  -2   4       41.23       47.77     15.61 o 
   6  -2   4     2590.11     2734.50     42.48 o 
   7  -2   4     1813.25     1878.36     52.44 o 
   8  -2   4      220.75      215.40     19.08 o 
   9  -2   4      707.46      787.24     21.24 o 
  10  -2   4     1295.68     1285.45     25.03 o 
  11  -2   4      477.13      425.66     27.96 o 
  -9  -1   4     1144.93     1069.61     69.23 o 
  -8  -1   4     1804.53     1752.00     62.58 o 
  -7  -1   4     2659.07     2676.72    101.59 o 
  -6  -1   4        6.41       37.85     25.65 o 
  -5  -1   4     7368.00     7006.19    390.96 o 
  -4  -1   4    14584.31    13418.78    517.60 o 
  -3  -1   4     6292.03     5979.75     34.38 o 
  -2  -1   4      542.68      574.46     32.54 o 
  -1  -1   4      432.59      430.23     21.55 o 
   0  -1   4    18535.41    18627.41    432.11 o 
   1  -1   4    36639.40    37918.81    115.76 o 
   2  -1   4    10207.12     9934.05    269.53 o 
   3  -1   4     3925.96     3844.68     42.10 o 
   4  -1   4     9932.07     9833.37    196.24 o 
   5  -1   4     9851.15     9784.31    289.42 o 
   6  -1   4     3397.17     3490.58    117.48 o 
   7  -1   4     1619.07     1513.20    128.66 o 
   8  -1   4      453.40      529.35     41.48 o 
   9  -1   4     3335.70     3382.46    186.60 o 
  10  -1   4     2947.44     2885.83     92.76 o 
  11  -1   4      255.00      264.03     24.98 o 
  -9   0   4       46.61       86.12     25.97 o 
  -8   0   4        2.74       26.14     20.06 o 
  -7   0   4       23.88       89.13     60.88 o 
  -6   0   4     1041.42     1090.12     56.72 o 
  -5   0   4     2425.43     2284.43     37.08 o 
  -4   0   4     1599.77     1510.67     27.42 o 
  -3   0   4     2711.01     2460.53     26.46 o 
  -2   0   4     8674.57     8470.92    105.75 o 
  -1   0   4     1890.76     1790.47     68.46 o 
   0   0   4       68.10      108.27     20.32 o 
   1   0   4       70.73       71.85     19.73 o 
   3   0   4    15938.92    15088.18     77.31 o 
   4   0   4     4527.43     4527.95     49.20 o 
   5   0   4     2264.23     2443.98    126.84 o 
   6   0   4     8629.20     8508.33    263.23 o 
   7   0   4     4167.28     4251.23    211.73 o 
   8   0   4     1486.71     1612.78    106.07 o 
   9   0   4      256.63      249.65     38.63 o 
  10   0   4      324.72      322.71     99.21 o 
  11   0   4     2020.98     1990.26     38.51 o 
  -9   1   4      333.68      335.41     27.10 o 
  -8   1   4     3171.14     2999.09    104.50 o 
  -7   1   4     2678.57     2574.70    112.79 o 
  -6   1   4     1622.50     1597.71    172.81 o 
  -5   1   4     1347.91     1417.72     30.90 o 
  -4   1   4     1048.59     1041.39     25.54 o 
  -3   1   4    16823.52    15753.75    476.74 o 
  -2   1   4    18940.21    17378.92    583.98 o 
  -1   1   4     4480.56     4625.08     90.09 o 
   0   1   4     2515.90     2529.91     25.37 o 
   1   1   4     4195.81     4239.11     96.77 o 
   2   1   4    11495.45    11913.36     77.11 o 
   3   1   4    12205.07    12456.55    537.42 o 
   4   1   4     1994.04     2019.34     42.61 o 
   5   1   4     6106.77     6330.66    147.05 o 
   6   1   4     6098.24     6061.92    382.76 o 
   7   1   4     1549.53     1586.39     45.40 o 
   8   1   4       59.15       54.10     28.72 o 
   9   1   4       47.82       64.75     30.63 o 
  10   1   4      451.51      481.36     61.77 o 
  11   1   4      550.62      520.22     27.12 o 
  -9   2   4     1521.23     1487.99    136.59 o 
  -8   2   4      544.25      555.06     24.89 o 
  -7   2   4      548.79      522.79     42.96 o 
  -6   2   4     4140.20     3829.67    151.95 o 
  -5   2   4     2784.89     2909.65    188.05 o 
  -4   2   4     1426.77     1337.01    115.70 o 
  -3   2   4      156.41      131.36     23.64 o 
  -2   2   4      743.98      696.14     19.44 o 
  -1   2   4    21698.66    20625.36    436.24 o 
   0   2   4    25477.15    24115.55    311.54 o 
   1   2   4     4185.92     4484.46    133.68 o 
   2   2   4     8019.62     8359.16     49.05 o 
   3   2   4     7037.74     7095.07    209.27 o 
   4   2   4    14500.61    15056.39     80.76 o 
   5   2   4    11114.72    11334.42    719.02 o 
   6   2   4      986.35      954.80     78.80 o 
   7   2   4     5060.42     5368.31    648.90 o 
   8   2   4     8668.28     8639.09    466.88 o 
   9   2   4     4010.13     3970.83    306.49 o 
  10   2   4       92.69      122.37     22.85 o 
  11   2   4       68.58       92.36     26.47 o 
  -8   3   4       64.69      172.34     38.09 o 
  -7   3   4     1755.38     1637.55     32.31 o 
  -6   3   4     4095.42     3912.54    136.26 o 
  -5   3   4     1468.40     1383.21     43.86 o 
  -4   3   4       52.52       87.10     46.68 o 
  -3   3   4      160.58      208.87     23.99 o 
  -2   3   4     1075.21      951.28     21.11 o 
  -1   3   4     6155.68     5784.49    228.82 o 
   0   3   4     6455.31     6642.83    114.14 o 
   1   3   4      746.07      740.27     21.56 o 
   2   3   4     8281.85     8001.34    213.82 o 
   3   3   4     4454.84     4758.33     74.89 o 
   4   3   4       26.14       34.66     18.66 o 
   5   3   4       80.48       69.71     22.88 o 
   6   3   4      322.56      368.16     25.46 o 
   7   3   4     2881.59     3012.26    255.03 o 
   8   3   4     1329.70     1379.76     33.69 o 
   9   3   4      402.42      416.77     22.79 o 
  10   3   4     1392.44     1541.80    126.73 o 
  11   3   4      639.15      599.73     38.15 o 
  -8   4   4     1591.32     1457.50    167.67 o 
  -7   4   4     2006.19     1806.12     68.31 o 
  -6   4   4       39.88       30.50     53.93 o 
  -5   4   4     4269.83     3958.12     37.25 o 
  -4   4   4    14726.62    13819.34    904.99 o 
  -3   4   4     6501.11     6313.94    430.75 o 
  -2   4   4       65.85       77.94     14.79 o 
  -1   4   4     1936.89     1897.19     32.03 o 
   0   4   4     6478.03     6254.30    191.04 o 
   1   4   4    22614.55    21833.20    511.71 o 
   2   4   4    19160.07    18871.21    501.25 o 
   3   4   4      243.95      297.38     15.94 o 
   4   4   4    12739.91    12915.62     58.68 o 
   5   4   4    12121.35    11994.32     56.66 o 
   6   4   4     5119.65     4905.47     52.59 o 
   7   4   4     1579.33     1650.91    174.98 o 
   8   4   4       36.12       55.19     22.23 o 
   9   4   4     2611.45     2743.75    168.09 o 
  10   4   4     3565.00     3852.76    264.27 o 
  11   4   4      523.81      607.38     39.55 o 
  -8   5   4       13.08       16.36     21.50 o 
  -7   5   4       51.94      103.01     18.53 o 
  -6   5   4       65.15       57.03     18.82 o 
  -5   5   4     2107.28     2141.05    130.61 o 
  -4   5   4      973.02     1041.00     34.10 o 
  -3   5   4      453.13      473.33     29.39 o 
  -2   5   4     4323.19     4278.32    138.41 o 
  -1   5   4     3300.42     3248.21     70.40 o 
   0   5   4       94.72      129.03     22.35 o 
   1   5   4      788.76      846.52     32.32 o 
   2   5   4      177.51      161.83     25.00 o 
   3   5   4     5558.52     5410.58     54.43 o 
   4   5   4     9363.83     9271.57     38.66 o 
   5   5   4        8.23       31.24     28.32 o 
   6   5   4     3001.11     2918.34     47.90 o 
   7   5   4     5166.40     4934.53     55.03 o 
   8   5   4     1301.19     1407.22     91.75 o 
   9   5   4      392.73      402.01     34.67 o 
  10   5   4       35.20       80.32     28.52 o 
  11   5   4      859.20      918.53     31.95 o 
  -7   6   4     3324.80     3174.75    208.62 o 
  -6   6   4     2255.40     2223.47     91.20 o 
  -5   6   4      276.38      303.64     34.11 o 
  -4   6   4      207.06      275.64     32.64 o 
  -3   6   4     5069.33     5167.90    254.54 o 
  -2   6   4    16648.31    16234.75    857.46 o 
  -1   6   4     2143.18     2158.05    110.46 o 
   0   6   4      673.27      701.10     44.54 o 
   1   6   4     4895.16     4669.31    142.26 o 
   2   6   4     3868.09     3742.88     59.38 o 
   3   6   4     5043.79     4787.47    104.00 o 
   4   6   4     1667.79     1735.51     41.55 o 
   5   6   4       44.89       70.36     18.45 o 
   6   6   4    10422.97    10268.36     53.58 o 
   7   6   4     2726.88     2650.41     92.94 o 
   8   6   4       98.65      100.31     35.95 o 
   9   6   4      143.38      127.17     35.71 o 
  10   6   4      313.47      312.12     25.61 o 
  11   6   4      748.09      740.16     39.46 o 
  -7   7   4        3.90       59.24     20.79 o 
  -6   7   4     1866.86     1821.24     77.35 o 
  -5   7   4     2718.15     2835.33    177.58 o 
  -4   7   4      620.38      689.43     63.71 o 
  -3   7   4      335.43      359.27     22.17 o 
  -2   7   4     1015.93     1020.33     48.07 o 
  -1   7   4     3028.25     3086.52    102.05 o 
   0   7   4    12077.84    11983.27    493.49 o 
   1   7   4     2381.08     2366.61     86.60 o 
   2   7   4     1745.46     1732.07     49.71 o 
   3   7   4     7762.49     7450.00     38.79 o 
   4   7   4     2340.77     2343.84     43.29 o 
   5   7   4     5121.01     5120.32     91.15 o 
   6   7   4      910.48      955.54     36.43 o 
   7   7   4      288.99      311.09     29.33 o 
   8   7   4     4785.12     4751.43     42.33 o 
   9   7   4     3776.03     3741.38     53.60 o 
  10   7   4      327.92      334.27     37.97 o 
  -6   8   4     3606.69     3650.34    384.54 o 
  -5   8   4     2296.97     2308.38    128.17 o 
  -4   8   4      183.74      238.25     20.55 o 
  -3   8   4      525.75      544.77     33.14 o 
  -2   8   4      512.37      555.37     22.26 o 
  -1   8   4     2249.53     2374.12     48.55 o 
   0   8   4     2379.91     2477.88     26.85 o 
   1   8   4      183.31      202.71     19.43 o 
   2   8   4     3078.33     3085.16     22.76 o 
   3   8   4     2779.85     2702.39     26.98 o 
   4   8   4      111.38      108.63     20.20 o 
   5   8   4      207.96      254.87     21.30 o 
   6   8   4       49.94       63.02     22.33 o 
   7   8   4      488.61      526.79     26.82 o 
   8   8   4     1656.12     1663.63     36.49 o 
   9   8   4       46.87       57.83     23.10 o 
  10   8   4      423.78      330.31     46.17 o 
  -5   9   4      454.10      416.33     31.67 o 
  -4   9   4     6260.76     6620.50    136.12 o 
  -3   9   4     5965.24     6133.30    155.41 o 
  -2   9   4      269.31      276.88     20.24 o 
  -1   9   4      721.75      729.88     42.86 o 
   0   9   4     2668.07     2792.11     81.42 o 
   1   9   4     4941.70     5232.85    120.81 o 
   2   9   4     5414.88     5295.61     67.75 o 
   3   9   4      624.23      565.45     39.87 o 
   4   9   4     2448.51     2347.44     84.91 o 
   5   9   4     6430.41     6262.66    267.48 o 
   6   9   4     1487.63     1490.89     95.61 o 
   7   9   4      382.24      484.84     34.52 o 
   8   9   4        0.48       34.73     25.22 o 
   9   9   4      507.58      519.31     31.86 o 
  -4  10   4     1168.05     1219.93     34.07 o 
  -3  10   4       92.57      127.23     21.16 o 
  -2  10   4      948.74     1035.88     22.70 o 
  -1  10   4     2646.86     2554.76    682.93 o 
   0  10   4      334.05      323.21     20.72 o 
   1  10   4      139.45      168.02     18.99 o 
   2  10   4      132.42      128.43     23.24 o 
   3  10   4      565.76      554.05     28.98 o 
   4  10   4     2007.49     1993.67     38.03 o 
   5  10   4      495.85      484.02     37.85 o 
   6  10   4      556.14      521.58     39.58 o 
   7  10   4     1682.27     1670.09     36.72 o 
   8  10   4      577.22      571.05     38.69 o 
  -3  11   4     1308.75     1325.03     26.85 o 
  -2  11   4     4860.47     4947.39   1239.14 o 
  -1  11   4     2898.68     2945.54     37.86 o 
   0  11   4       55.11       63.13     24.72 o 
   1  11   4     2231.55     2223.52     34.71 o 
   2  11   4     2365.61     2029.68     38.09 o 
   3  11   4      908.56      858.29     29.48 o 
   4  11   4      653.40      591.58     31.20 o 
   5  11   4       17.32       56.22     39.58 o 
   6  11   4     1218.06     1122.61     50.69 o 
   7  11   4     1888.43     1842.67     56.22 o 
  -1  12   4      601.77      567.02     78.05 o 
   0  12   4     2579.73     2448.26    220.02 o 
   2  12   4       11.06       34.47     32.74 o 
   3  12   4     1524.76     1356.51     45.16 o 
   4  12   4     1683.25     1472.09     37.50 o 
   5  12   4      476.80      397.38     40.47 o 
  -1 -11   5      293.77      360.83     40.47 o 
   0 -11   5       28.18       30.37     27.57 o 
   1 -11   5     1235.05     1187.09     37.02 o 
  -4 -10   5     1075.20     1074.83     36.13 o 
  -3 -10   5      984.87      987.00     42.49 o 
  -2 -10   5        1.11        3.15     32.86 o 
  -1 -10   5      116.90      140.78     35.60 o 
   0 -10   5      272.00      320.36     31.38 o 
   1 -10   5     1050.39     1004.12     31.95 o 
   2 -10   5     1025.43     1070.73     83.58 o 
   3 -10   5      179.30      180.69     22.30 o 
   4 -10   5      877.38      805.82     33.13 o 
  -5  -9   5      723.47      793.33     98.14 o 
  -4  -9   5      526.81      537.03     32.45 o 
  -3  -9   5      374.62      496.68     37.32 o 
  -2  -9   5     3114.47     3354.70     51.22 o 
  -1  -9   5     2983.79     3012.17     38.69 o 
   0  -9   5      151.18      144.85     23.32 o 
   1  -9   5       71.43      106.43     19.78 o 
   2  -9   5      978.61      974.25     46.83 o 
   3  -9   5     3177.13     3309.49     63.36 o 
   4  -9   5     3309.71     3203.70     73.27 o 
   5  -9   5       17.56       42.01     57.41 o 
   6  -9   5     1149.71     1101.93     59.54 o 
  -6  -8   5       63.13       75.20     29.98 o 
  -5  -8   5        2.32       34.70     44.57 o 
  -4  -8   5       64.78       38.98     49.86 o 
  -3  -8   5      759.03      858.72     48.64 o 
  -2  -8   5     1906.70     2084.45     95.69 o 
  -1  -8   5      141.13      186.94     24.61 o 
   0  -8   5     1619.56     1689.28     61.08 o 
   1  -8   5     1710.48     1762.92     22.50 o 
   2  -8   5      123.84      146.30     17.43 o 
   3  -8   5        1.24        2.69     15.47 o 
   4  -8   5       31.75       65.43     50.10 o 
   5  -8   5     1414.83     1267.37     61.68 o 
   6  -8   5     1696.48     1735.63    100.37 o 
   7  -8   5       44.66       52.73     31.70 o 
  -7  -7   5       12.25       37.12     26.80 o 
  -6  -7   5     1390.21     1458.49     35.01 o 
  -5  -7   5     2418.49     2709.57     65.04 o 
  -4  -7   5     1362.55     1404.45    125.83 o 
  -3  -7   5      504.00      458.89     41.95 o 
  -2  -7   5       62.54       82.63     20.40 o 
  -1  -7   5     2666.11     2726.79     47.48 o 
   0  -7   5     7802.71     8429.49    125.51 o 
   1  -7   5     5241.81     5445.31    134.66 o 
   2  -7   5      186.22      207.55     18.57 o 
   3  -7   5     2038.78     2232.99    124.94 o 
   4  -7   5     1656.12     1555.11     68.81 o 
   5  -7   5     1993.51     2177.17    100.52 o 
   6  -7   5     1636.12     1708.23    120.13 o 
   7  -7   5      211.43      214.27     24.34 o 
   8  -7   5     1620.39     1660.95     62.58 o 
  -7  -6   5      831.73      835.81     28.50 o 
  -6  -6   5     1235.41     1280.14     29.21 o 
  -5  -6   5      228.96      247.03     25.73 o 
  -4  -6   5     1054.04     1142.19     42.96 o 
  -3  -6   5     2832.08     2876.67    160.09 o 
  -2  -6   5     1365.46     1343.79     39.34 o 
  -1  -6   5       98.00       80.46     21.04 o 
   0  -6   5      620.88      665.14     26.71 o 
   1  -6   5     1859.76     1925.67     34.24 o 
   2  -6   5     9646.82     9745.87    329.96 o 
   3  -6   5     3623.17     3595.42    253.66 o 
   4  -6   5      157.61      136.03     39.46 o 
   5  -6   5     2697.72     2898.18    193.94 o 
   6  -6   5     2501.03     2558.37    160.43 o 
   7  -6   5     1871.68     1919.04     76.42 o 
   8  -6   5      929.93     1004.41     73.68 o 
   9  -6   5       95.59      133.32     25.19 o 
  -8  -5   5     1047.60     1063.12     34.26 o 
  -7  -5   5      533.71      552.68     37.41 o 
  -6  -5   5      496.37      517.58     22.23 o 
  -5  -5   5      325.97      322.41     56.10 o 
  -4  -5   5     4929.68     5310.22    234.70 o 
  -3  -5   5     5147.23     5379.40    189.63 o 
  -2  -5   5      248.40      296.99     27.51 o 
  -1  -5   5      141.21      157.72     31.14 o 
   0  -5   5      927.71      989.89     23.47 o 
   1  -5   5     2203.38     2309.63    121.03 o 
   2  -5   5     5781.38     5709.76     77.17 o 
   3  -5   5     2762.67     2797.21    143.42 o 
   4  -5   5     3612.99     3112.18     52.35 o 
   5  -5   5     3376.67     3349.95    242.61 o 
   6  -5   5      267.95      278.79     16.64 o 
   7  -5   5        1.51       39.50     18.70 o 
   8  -5   5        9.69       29.07     19.78 o 
   9  -5   5      707.64      777.63     82.24 o 
  -8  -4   5       98.29      135.31     24.17 o 
  -7  -4   5     1442.19     1468.83     27.63 o 
  -6  -4   5     2095.95     2127.36    197.83 o 
  -5  -4   5     1348.23     1480.69     78.20 o 
  -4  -4   5     1155.02     1223.21     23.32 o 
  -3  -4   5      633.68      723.31     86.02 o 
  -2  -4   5    10781.66    10749.69    395.12 o 
  -1  -4   5    14432.62    13808.33     68.76 o 
   0  -4   5     1952.75     1976.44     34.76 o 
   1  -4   5     1069.95     1087.41     38.03 o 
   2  -4   5     1577.04     1561.07     20.75 o 
   3  -4   5     8657.91     8473.53    471.16 o 
   4  -4   5    12449.39    11758.02    570.07 o 
   5  -4   5     4218.11     4175.65    361.72 o 
   6  -4   5     2710.98     2639.28     82.33 o 
   7  -4   5     6693.95     6948.02    352.25 o 
   8  -4   5     3410.71     3509.10    125.00 o 
   9  -4   5      600.77      688.82     31.89 o 
  10  -4   5      152.88      205.07     20.67 o 
  -8  -3   5     1052.70     1068.35     28.14 o 
  -7  -3   5     2226.68     2109.86     29.46 o 
  -6  -3   5      297.10      277.71     22.49 o 
  -5  -3   5        9.69       42.22     22.80 o 
  -4  -3   5      469.66      448.41     22.69 o 
  -3  -3   5      659.83      696.29     43.38 o 
  -2  -3   5     3483.92     3493.91    148.65 o 
  -1  -3   5     2356.29     2479.11     89.76 o 
   0  -3   5     3472.15     3256.11     34.94 o 
   1  -3   5     6468.63     6600.86    143.25 o 
   2  -3   5      970.89     1001.68     54.98 o 
   3  -3   5       33.73       66.26     30.40 o 
   4  -3   5       66.77       94.26     43.32 o 
   5  -3   5      620.26      681.86     59.39 o 
   6  -3   5     4227.64     4402.45    130.97 o 
   7  -3   5     2360.72     2437.75     44.02 o 
   8  -3   5      725.25      812.25     30.15 o 
   9  -3   5     2140.90     2289.54    122.19 o 
  10  -3   5      804.72      829.85     67.95 o 
  -8  -2   5     1688.88     1703.26    106.10 o 
  -7  -2   5      705.95      720.04     41.09 o 
  -6  -2   5     2157.91     2158.80    136.50 o 
  -5  -2   5    11480.89    11430.56    587.75 o 
  -4  -2   5     4131.91     4048.67    197.98 o 
  -3  -2   5      659.89      640.03     18.87 o 
  -2  -2   5        2.89       31.13     15.16 o 
  -1  -2   5     6684.98     6891.73    170.46 o 
   0  -2   5    16685.83    16678.07     53.08 o 
   1  -2   5    20551.44    20312.47     77.61 o 
   2  -2   5      356.18      426.52     21.14 o 
   3  -2   5     9451.53     9462.71    203.65 o 
   4  -2   5     6312.38     6271.66    121.79 o 
   5  -2   5     4364.55     4381.19    107.86 o 
   6  -2   5     6802.09     6781.08    215.08 o 
   7  -2   5      267.62      335.07     17.92 o 
   8  -2   5     3275.69     3441.49    114.99 o 
   9  -2   5     4556.02     4776.95    253.14 o 
  10  -2   5      895.76      936.77     24.05 o 
  11  -2   5        9.22       54.22     25.79 o 
  -8  -1   5        5.19       35.73     22.05 o 
  -7  -1   5      527.38      536.81     36.75 o 
  -6  -1   5     2465.35     2418.86    180.98 o 
  -5  -1   5     1706.14     1790.16    123.40 o 
  -4  -1   5      903.83      909.35     47.30 o 
  -3  -1   5     8550.18     8246.13     46.26 o 
  -2  -1   5     4802.74     4855.34     31.99 o 
  -1  -1   5      131.02      209.54     30.04 o 
   0  -1   5        2.25       23.57     12.95 o 
   1  -1   5     2271.09     2434.08     35.83 o 
   2  -1   5    15492.06    16002.13    194.89 o 
   3  -1   5    12733.82    12547.38     67.21 o 
   4  -1   5        3.70       28.73     21.01 o 
   5  -1   5     6589.50     6482.20     62.22 o 
   6  -1   5     6208.40     6431.64    160.87 o 
   7  -1   5     2517.91     2387.47     26.71 o 
   8  -1   5     2785.05     2855.67     86.12 o 
   9  -1   5       67.76       74.09     20.80 o 
  10  -1   5     2463.40     2564.37    166.14 o 
  11  -1   5     3466.36     3372.56    186.20 o 
  -8   0   5     2365.24     2192.60    110.92 o 
  -7   0   5     1456.95     1410.85     42.49 o 
  -6   0   5     1392.80     1440.14     60.32 o 
  -5   0   5       26.67       88.94     24.37 o 
  -4   0   5     7025.61     6800.46    118.58 o 
  -3   0   5    17869.37    17613.83    500.19 o 
  -2   0   5     3138.16     3130.08     94.19 o 
  -1   0   5     1180.80     1220.15     24.45 o 
   0   0   5     2979.22     3058.85     25.76 o 
   1   0   5     3021.92     3062.80     38.51 o 
   2   0   5     7163.34     6980.14     47.78 o 
   3   0   5     5120.36     5304.57     48.97 o 
   4   0   5     1091.02     1097.59     39.10 o 
   5   0   5    10153.82    10597.93    558.99 o 
   6   0   5     2473.26     2502.59     97.10 o 
   7   0   5       14.87       58.12     22.80 o 
   8   0   5        8.40       10.38     23.66 o 
   9   0   5      115.92      167.93     25.80 o 
  10   0   5     1629.47     1659.04    106.25 o 
  11   0   5      627.19      562.35     29.29 o 
  -8   1   5       34.65       65.52     24.98 o 
  -7   1   5     2441.01     2317.71     92.08 o 
  -6   1   5     3523.49     3480.72    324.58 o 
  -5   1   5     1959.52     1965.19    130.47 o 
  -4   1   5     1637.73     1720.11     27.98 o 
  -3   1   5       52.03       72.70     22.58 o 
  -2   1   5    14166.63    13770.39    496.83 o 
  -1   1   5    29530.69    28691.18   1097.89 o 
   0   1   5     7512.91     7582.29    128.86 o 
   1   1   5     3132.91     3305.26    112.97 o 
   2   1   5     9153.61     9412.72    197.35 o 
   3   1   5     9766.76     9564.03     56.51 o 
   4   1   5    13902.12    14427.49     72.80 o 
   5   1   5     6856.23     6968.73     53.19 o 
   6   1   5     1326.06     1321.37     75.68 o 
   7   1   5    12053.90    12480.06    568.97 o 
   8   1   5     6919.65     7207.87    553.22 o 
   9   1   5     1411.11     1373.16    160.90 o 
  10   1   5      122.37      132.61     23.87 o 
  11   1   5      231.30      255.70     22.06 o 
  -8   2   5      456.18      440.43     32.41 o 
  -7   2   5     2975.70     2793.38    111.45 o 
  -6   2   5     2632.37     2555.85    144.91 o 
  -5   2   5       18.39       42.39     25.37 o 
  -4   2   5      128.17      140.47     36.25 o 
  -3   2   5      552.46      527.95     41.12 o 
  -2   2   5     4463.45     4374.92    305.72 o 
  -1   2   5     8179.11     8465.25    236.43 o 
   0   2   5      227.83      245.80     15.84 o 
   1   2   5    10699.11    11019.95    189.60 o 
   2   2   5     5251.78     5654.99    105.30 o 
   3   2   5      562.49      628.13     32.51 o 
   4   2   5      455.82      477.06     20.97 o 
   5   2   5      200.23      173.82     33.16 o 
   6   2   5     2724.26     2675.28     36.61 o 
   7   2   5     3044.74     3083.82    265.72 o 
   8   2   5       25.72       48.34     21.19 o 
   9   2   5     2202.72     2185.61    200.98 o 
  10   2   5     1613.86     1547.21     41.12 o 
  11   2   5      275.80      311.96     27.25 o 
  -8   3   5     1423.36     1261.79     57.02 o 
  -7   3   5      986.99      903.62     59.96 o 
  -6   3   5     1004.60      920.96     29.89 o 
  -5   3   5    10392.41     9990.79    667.11 o 
  -4   3   5    12804.77    11667.49    610.03 o 
  -3   3   5     1176.55     1144.19     34.59 o 
  -2   3   5      104.95      106.71     17.76 o 
  -1   3   5     1925.06     1848.98     64.66 o 
   0   3   5    23032.30    22664.04    569.96 o 
   1   3   5    32596.96    32094.99    913.65 o 
   2   3   5     1467.99     1444.47     57.70 o 
   3   3   5     5968.48     5991.93    193.91 o 
   4   3   5    14921.75    15011.75     59.28 o 
   5   3   5     5933.21     6097.34     76.87 o 
   6   3   5     1756.53     1795.31     32.98 o 
   7   3   5      826.79      900.30     37.91 o 
   8   3   5     1592.01     1663.61     92.97 o 
   9   3   5     6255.51     6146.44    451.10 o 
  10   3   5     1493.63     1622.92     71.99 o 
  11   3   5        6.97       12.93     28.79 o 
  -8   4   5      151.24      196.06     25.57 o 
  -7   4   5      131.22      154.46     32.52 o 
  -6   4   5      664.16      603.08     47.36 o 
  -5   4   5     2564.69     2571.65    210.25 o 
  -4   4   5        2.26        9.96     21.53 o 
  -3   4   5     6352.12     6116.69    370.76 o 
  -2   4   5     6177.41     5807.15    452.59 o 
  -1   4   5      506.44      519.35     20.04 o 
   0   4   5       58.06       59.01     11.45 o 
   1   4   5      454.59      481.05     14.38 o 
   2   4   5     5589.16     5664.81     36.00 o 
   3   4   5    18243.73    17812.84    883.72 o 
   4   4   5     1042.98     1042.08     40.81 o 
   5   4   5     6317.21     6514.04     77.43 o 
   6   4   5     6224.31     6009.76    327.88 o 
   7   4   5     3097.31     2971.28     44.45 o 
   8   4   5      831.31      759.40     28.52 o 
   9   4   5       40.41       58.05     27.72 o 
  10   4   5      820.81      908.25     38.21 o 
  11   4   5     2673.90     2666.98    202.67 o 
  -7   5   5     1393.74     1345.17     58.36 o 
  -6   5   5      494.26      567.90    101.17 o 
  -5   5   5       31.42       35.02     36.29 o 
  -4   5   5     2105.95     2148.80     73.22 o 
  -3   5   5    14713.35    14551.88    525.63 o 
  -2   5   5     8020.25     7947.07    283.97 o 
  -1   5   5      115.10      143.52     23.06 o 
   0   5   5     5003.63     4919.02    143.70 o 
   1   5   5     2975.35     3074.85    100.27 o 
   2   5   5     7897.94     7960.42    167.57 o 
   3   5   5     6013.56     6065.74    198.63 o 
   4   5   5       24.23       15.08     14.42 o 
   5   5   5     6738.20     6831.79     57.43 o 
   6   5   5     6092.00     6182.32    207.60 o 
   7   5   5       51.78      120.88     27.29 o 
   8   5   5      150.37      152.19     30.96 o 
   9   5   5      169.39      209.24     34.47 o 
  10   5   5      514.12      485.33     41.66 o 
  11   5   5      798.57      851.09     34.65 o 
  -7   6   5      728.33      720.73     78.26 o 
  -6   6   5     3527.91     3582.39    204.14 o 
  -5   6   5     1339.61     1466.10     57.64 o 
  -4   6   5      139.15      140.43     15.61 o 
  -3   6   5       33.97       22.41     16.29 o 
  -2   6   5     1908.35     1985.25    117.11 o 
  -1   6   5    20787.98    20174.25    798.72 o 
   0   6   5     8509.70     8499.37    464.92 o 
   1   6   5      238.40      246.82     15.58 o 
   2   6   5     6156.57     6152.95    129.06 o 
   3   6   5     7395.34     7413.80    121.94 o 
   4   6   5     7358.51     7246.36     97.58 o 
   5   6   5     5386.30     5481.14     91.52 o 
   6   6   5        5.28       48.93     20.37 o 
   7   6   5     6333.04     6366.41    139.09 o 
   8   6   5     7086.88     6768.95    206.36 o 
   9   6   5      879.50      892.40     45.22 o 
  10   6   5       17.52       28.46     37.74 o 
  11   6   5      260.35      154.39     36.67 o 
  -6   7   5     2236.77     2291.76    155.38 o 
  -5   7   5      104.39      142.77     17.56 o 
  -4   7   5      440.13      428.42     53.12 o 
  -3   7   5      142.75      109.43     25.43 o 
  -2   7   5     1430.13     1468.33     53.65 o 
  -1   7   5     2203.36     2280.52     71.46 o 
   0   7   5      865.16      907.44     59.69 o 
   1   7   5     3399.49     3412.32    159.31 o 
   2   7   5     7602.33     7556.73    239.58 o 
   3   7   5      100.81      100.13     18.19 o 
   4   7   5       95.91      125.46     14.93 o 
   5   7   5      116.35      135.45     19.07 o 
   6   7   5     1181.72     1192.36     25.96 o 
   7   7   5     2264.32     2341.31     58.98 o 
   8   7   5      190.84      232.96     26.92 o 
   9   7   5      513.65      459.36     26.02 o 
  10   7   5     1660.83     1484.84     54.08 o 
  -5   8   5     3238.96     3168.98    167.76 o 
  -4   8   5     7533.21     7789.57    451.88 o 
  -3   8   5     1369.61     1367.91     74.39 o 
  -2   8   5      736.09      737.80     36.44 o 
  -1   8   5     1364.60     1469.88     68.24 o 
   0   8   5     4139.43     4275.87    165.02 o 
   1   8   5    12534.08    12754.23    388.42 o 
   2   8   5     2464.73     2575.73     83.64 o 
   3   8   5     1344.39     1318.55     19.69 o 
   4   8   5     9458.08     9537.96    218.52 o 
   5   8   5     4586.03     4821.75    135.53 o 
   6   8   5     1200.54     1191.95     56.73 o 
   7   8   5      157.50      170.24     21.35 o 
   8   8   5      332.74      311.16     22.92 o 
   9   8   5     3012.41     2976.71    160.69 o 
  10   8   5     1405.48     1230.46     33.72 o 
  -4   9   5      227.71      238.62     20.06 o 
  -3   9   5      678.68      709.45     24.98 o 
  -2   9   5     3612.59     3825.28    128.21 o 
  -1   9   5      377.21      412.46     31.24 o 
   0   9   5      192.55      237.46     18.70 o 
   1   9   5      454.62      398.32    124.94 o 
   2   9   5      577.75      610.51     29.13 o 
   3   9   5     4474.07     4298.91     30.93 o 
   4   9   5     1893.59     1893.22     68.75 o 
   5   9   5      549.51      556.15     24.37 o 
   6   9   5     3463.76     3529.68    129.00 o 
   7   9   5     1790.77     1849.29     97.14 o 
   8   9   5      544.98      536.01     45.25 o 
   9   9   5       67.08      101.66     24.03 o 
  -3  10   5     3321.64     3436.19    110.50 o 
  -2  10   5     4334.94     4451.75     69.73 o 
  -1  10   5      184.13      182.00     17.21 o 
   0  10   5     2081.19     2103.85    577.46 o 
   1  10   5     2109.86     2125.75     40.97 o 
   2  10   5      884.70      804.61     82.22 o 
   3  10   5     1472.78     1434.53     32.85 o 
   4  10   5       69.90       52.08     24.19 o 
   5  10   5     1586.98     1543.27     36.74 o 
   6  10   5     3425.88     3324.21    104.39 o 
   7  10   5      453.95      495.17     29.87 o 
   8  10   5       64.78      103.52     27.16 o 
  -2  11   5      374.95      415.93     42.08 o 
  -1  11   5     2123.23     1895.95    474.54 o 
   0  11   5     4245.25     4164.90     82.18 o 
   1  11   5       47.18       57.57     22.03 o 
   2  11   5     1715.12     1694.24     40.46 o 
   3  11   5     2693.82     2482.25     80.46 o 
   4  11   5      973.24      905.89     36.61 o 
   5  11   5     1329.76     1121.72     43.14 o 
   6  11   5       24.53       47.24     34.47 o 
   7  11   5      967.42      983.50     50.75 o 
   0  12   5      442.86      370.30     29.80 o 
   1  12   5      126.02      119.86     65.13 o 
   3  12   5      604.19      620.70     36.31 o 
   4  12   5       21.01       28.11     37.20 o 
   5  12   5      253.62      262.19     34.59 o 
  -2 -10   6     1591.51     1481.72     48.49 o 
  -1 -10   6      157.59      157.89     39.93 o 
   0 -10   6       13.15       60.44     32.27 o 
   1 -10   6      453.61      486.83     69.80 o 
   2 -10   6     1622.17     1546.16    120.60 o 
   3 -10   6     2032.89     1826.73     78.15 o 
  -4  -9   6      492.16      509.03     70.23 o 
  -3  -9   6     1042.16     1097.84     88.47 o 
  -2  -9   6        6.83       36.08     27.15 o 
  -1  -9   6     1379.39     1314.91     58.15 o 
   0  -9   6     1550.03     1552.11     41.38 o 
   1  -9   6      140.03      170.75     18.30 o 
   2  -9   6        3.46       14.84     20.06 o 
   3  -9   6      158.72      164.02     25.96 o 
   4  -9   6      998.17      983.19     33.14 o 
   5  -9   6     1379.06     1117.98     71.67 o 
  -5  -8   6      710.67      707.70     55.09 o 
  -4  -8   6      259.32      262.60     55.56 o 
  -3  -8   6       21.63       52.35     23.93 o 
  -2  -8   6     1248.93     1384.07     43.82 o 
  -1  -8   6     4394.30     4828.21     37.47 o 
   0  -8   6     1543.88     1619.19     73.50 o 
   1  -8   6       59.64       86.66     19.65 o 
   2  -8   6     1055.46     1146.33     23.89 o 
   3  -8   6     1167.33     1237.24     40.45 o 
   4  -8   6      924.64      960.95     29.59 o 
   5  -8   6      740.62      673.59     57.94 o 
   6  -8   6        1.07       13.49     54.97 o 
   7  -8   6     1011.28      755.42     61.86 o 
  -6  -7   6      463.58      462.24     41.84 o 
  -5  -7   6      456.15      510.47     29.35 o 
  -4  -7   6     1761.77     1689.95     57.17 o 
  -3  -7   6     1137.50     1235.70     48.85 o 
  -2  -7   6      398.14      441.33     39.67 o 
  -1  -7   6       61.01       62.87     20.20 o 
   0  -7   6     1647.53     1743.68     37.12 o 
   1  -7   6     6845.50     7219.31   1760.07 o 
   2  -7   6     3105.32     3249.26     26.17 o 
   3  -7   6       43.83       61.37     18.12 o 
   4  -7   6     1780.28     1631.83     64.48 o 
   5  -7   6     2388.93     1942.15     64.42 o 
   6  -7   6     2233.46     2112.40     69.65 o 
   7  -7   6      819.59      744.19     50.48 o 
   8  -7   6        3.98       50.16     45.52 o 
  -7  -6   6      418.60      411.19     63.56 o 
  -6  -6   6       35.58       77.73     26.88 o 
  -5  -6   6     1892.12     1917.65    133.86 o 
  -4  -6   6     2517.43     2578.66    157.80 o 
  -3  -6   6      400.06      462.60     51.91 o 
  -2  -6   6      407.78      389.83     31.91 o 
  -1  -6   6      338.05      373.42     54.46 o 
   0  -6   6     1155.89     1265.97     29.74 o 
   1  -6   6     2200.05     2289.07    107.49 o 
   2  -6   6      204.04      226.04     18.58 o 
   3  -6   6     2674.99     2654.25     88.86 o 
   4  -6   6     1578.51     1385.93     52.06 o 
   5  -6   6      353.70      322.38     45.04 o 
   6  -6   6      147.76      242.34     53.48 o 
   7  -6   6      134.46      154.17     30.78 o 
   8  -6   6      341.11      285.44     26.28 o 
  -7  -5   6     1154.57     1119.40     29.75 o 
  -6  -5   6     1064.90     1086.54     33.13 o 
  -5  -5   6      813.63      876.33     26.43 o 
  -4  -5   6      216.70      251.19     22.92 o 
  -3  -5   6     6572.83     6920.48    362.67 o 
  -2  -5   6     7670.60     8166.06    116.83 o 
  -1  -5   6     2616.03     2609.08     34.35 o 
   0  -5   6       63.44       74.11     16.32 o 
   1  -5   6     1175.03     1230.03     20.11 o 
   2  -5   6     7060.46     7522.79    135.87 o 
   3  -5   6     6167.55     6318.74    148.21 o 
   4  -5   6     3842.54     3789.28     60.44 o 
   5  -5   6     1579.53     1403.46     39.16 o 
   6  -5   6     4687.25     4613.44    465.39 o 
   7  -5   6     2888.27     2974.96    251.40 o 
   8  -5   6      944.66      984.19     77.78 o 
   9  -5   6      105.98      163.17     22.81 o 
  -7  -4   6      329.64      250.99     24.70 o 
  -6  -4   6       91.00      113.98     23.31 o 
  -5  -4   6       28.87       59.80     19.83 o 
  -4  -4   6     1166.40     1183.98     26.65 o 
  -3  -4   6     1154.50     1215.18     42.85 o 
  -2  -4   6     2270.55     2379.34     90.24 o 
  -1  -4   6     1410.50     1449.63     33.46 o 
   0  -4   6     6078.98     6245.22     49.38 o 
   1  -4   6     1338.49     1376.54     31.05 o 
   2  -4   6      197.83      250.51     16.76 o 
   3  -4   6       10.95       47.56     23.06 o 
   4  -4   6     2935.12     2816.84     44.21 o 
   5  -4   6     3430.81     3342.81     51.52 o 
   6  -4   6      917.71      927.73    107.68 o 
   7  -4   6      273.33      288.24     45.49 o 
   8  -4   6     3317.57     3395.93    243.17 o 
   9  -4   6     1601.62     1721.13     99.15 o 
  10  -4   6      251.99      268.80     22.89 o 
  -8  -3   6      563.14      580.57     77.73 o 
  -7  -3   6      502.75      511.69     96.89 o 
  -6  -3   6     3758.28     3765.89    268.19 o 
  -5  -3   6     4333.53     4463.80    153.35 o 
  -4  -3   6      561.11      562.10     22.73 o 
  -3  -3   6      198.20      221.10     22.87 o 
  -2  -3   6      842.33      826.59     34.44 o 
  -1  -3   6    11225.00    11409.53    214.68 o 
   0  -3   6    13980.81    14258.36     66.56 o 
   1  -3   6     1310.75     1284.03     19.55 o 
   2  -3   6     2910.22     2743.67    713.41 o 
   3  -3   6     4740.70     4837.04     43.86 o 
   4  -3   6     3469.09     3419.23     43.74 o 
   5  -3   6     2467.34     2315.11     39.93 o 
   6  -3   6      411.37      402.16     32.62 o 
   7  -3   6     2183.74     2327.79     92.37 o 
   8  -3   6     2498.79     2647.38    167.42 o 
   9  -3   6      849.21      909.49     39.38 o 
  10  -3   6       16.46       53.25     22.64 o 
  -8  -2   6      356.23      354.09     29.17 o 
  -7  -2   6     1001.20      927.90    114.81 o 
  -6  -2   6     1289.01     1297.64     23.69 o 
  -5  -2   6      120.23      160.71     26.68 o 
  -4  -2   6     5930.45     5875.57     72.02 o 
  -3  -2   6     3935.18     4046.95     31.01 o 
  -2  -2   6      685.53      691.73     43.44 o 
  -1  -2   6       18.65        7.54     19.22 o 
   0  -2   6      530.02      571.45     19.26 o 
   1  -2   6    11906.52    12346.04     61.09 o 
   2  -2   6    14436.53    14602.06    319.03 o 
   3  -2   6     1237.51     1283.40     22.74 o 
   4  -2   6     4804.33     4828.93     50.99 o 
   5  -2   6     6370.74     6004.43     50.45 o 
   6  -2   6     5243.42     5323.15     88.16 o 
   7  -2   6     2218.79     2234.59     92.90 o 
   8  -2   6       54.29      125.77     35.47 o 
   9  -2   6     2030.92     2118.11    157.72 o 
  10  -2   6     3703.61     4155.90    244.12 o 
  -8  -1   6      611.46      524.61     57.08 o 
  -7  -1   6      739.97      829.07     52.32 o 
  -6  -1   6       54.01       96.00     26.03 o 
  -5  -1   6     2171.08     2100.06     89.67 o 
  -4  -1   6     6622.33     6560.59    427.66 o 
  -3  -1   6     3933.72     3729.19    134.09 o 
  -2  -1   6      356.56      356.90     27.54 o 
  -1  -1   6     2541.97     2554.94     92.67 o 
   0  -1   6      949.68      942.12     28.14 o 
   1  -1   6     5595.42     5790.97     41.84 o 
   2  -1   6     5204.75     5676.09    352.84 o 
   3  -1   6      319.49      333.01     17.83 o 
   4  -1   6     7041.71     7213.92     55.92 o 
   5  -1   6     2503.20     2502.42     38.39 o 
   6  -1   6       24.52       58.03     21.82 o 
   7  -1   6      384.37      409.01     28.76 o 
   8  -1   6      246.07      247.26     18.46 o 
   9  -1   6      780.51      841.88     31.57 o 
  10  -1   6      264.63      308.97     22.72 o 
  11  -1   6       51.59       88.90     23.06 o 
  -8   0   6      551.73      487.97     28.82 o 
  -7   0   6     2594.38     2508.35    300.10 o 
  -6   0   6     1602.21     1630.92    184.04 o 
  -5   0   6     1133.15     1121.34     85.84 o 
  -4   0   6       96.47      129.85     19.20 o 
  -3   0   6     4224.16     4180.08     81.74 o 
  -2   0   6    22497.00    21898.01    667.35 o 
  -1   0   6     9607.85     9268.84    232.77 o 
   0   0   6        5.60       60.40     18.57 o 
   1   0   6     6298.00     6445.61     44.27 o 
   2   0   6     6394.19     6635.23     49.32 o 
   3   0   6    18510.30    18972.47    112.14 o 
   4   0   6    10211.78     9834.59     56.99 o 
   5   0   6       49.52       91.69     27.10 o 
   6   0   6     9744.78     9869.91    146.42 o 
   7   0   6     8827.71     8707.03     99.00 o 
   8   0   6     2899.39     3082.01    105.19 o 
   9   0   6      102.35      108.68     19.70 o 
  10   0   6      113.10      104.53     20.77 o 
  11   0   6     1606.42     1523.62     38.60 o 
  -8   1   6     1443.79     1326.77     53.57 o 
  -7   1   6     1249.15     1053.05     25.10 o 
  -6   1   6       30.66       17.89     26.00 o 
  -5   1   6      411.93      439.35     40.17 o 
  -4   1   6      190.46      202.85     59.99 o 
  -3   1   6     1536.66     1492.89     83.55 o 
  -2   1   6     2341.64     2258.32    114.66 o 
  -1   1   6        8.91       30.71     15.95 o 
   0   1   6     9344.99     9831.40    224.72 o 
   1   1   6     6767.05     6757.69    275.68 o 
   2   1   6       16.94       25.31     19.51 o 
   3   1   6     1701.15     1765.66     36.96 o 
   4   1   6      257.36      244.48     30.19 o 
   5   1   6     3702.80     3839.85     47.01 o 
   6   1   6     4857.43     5064.26     54.02 o 
   7   1   6       21.98       41.42     32.80 o 
   8   1   6     2695.73     2892.40    244.95 o 
   9   1   6     2996.17     3228.27    221.51 o 
  10   1   6      995.73      969.44     27.01 o 
  11   1   6        6.04       64.46     60.76 o 
  -8   2   6     1130.54     1068.23    110.15 o 
  -7   2   6       13.65       95.70     29.76 o 
  -6   2   6     4328.93     4159.64    461.20 o 
  -5   2   6     8127.73     7971.96    631.31 o 
  -4   2   6     2475.92     2342.99     55.89 o 
  -3   2   6        7.05       17.12     15.80 o 
  -2   2   6     1006.30      949.15     24.19 o 
  -1   2   6     7773.39     7642.65    173.11 o 
   0   2   6    22583.22    22431.57    141.49 o 
   1   2   6     7141.40     7418.79     34.46 o 
   2   2   6     3382.86     3487.08     62.58 o 
   3   2   6    12648.06    12950.94     63.23 o 
   4   2   6     6416.05     6558.75     46.65 o 
   5   2   6     4054.22     4230.12    125.95 o 
   6   2   6     1319.23     1372.69     60.76 o 
   7   2   6      440.45      404.45     28.70 o 
   8   2   6     5649.84     5756.86     52.35 o 
   9   2   6     3242.67     3332.86    436.75 o 
  10   2   6       43.12       -6.79     27.76 o 
  11   2   6      189.44      255.11     63.70 o 
  -7   3   6      533.94      578.21    159.05 o 
  -6   3   6     1757.01     1681.47    144.40 o 
  -5   3   6       74.74      147.70     19.87 o 
  -4   3   6     2242.76     2151.39     41.66 o 
  -3   3   6     7670.90     7358.76    416.87 o 
  -2   3   6     1074.12     1076.08    101.97 o 
  -1   3   6      267.87      270.54     27.40 o 
   0   3   6      604.44      644.98     14.97 o 
   1   3   6     5038.91     5033.50     99.54 o 
   2   3   6    16868.27    17232.36    348.86 o 
   3   3   6     4414.47     4442.01     44.69 o 
   4   3   6     3158.45     3200.81     46.44 o 
   5   3   6    11235.50    11387.19     52.49 o 
   6   3   6     6366.51     6788.92     42.38 o 
   7   3   6     1899.48     1879.87     40.11 o 
   8   3   6      713.56      658.67     29.24 o 
   9   3   6      782.02      785.25     40.59 o 
  10   3   6     3742.57     3454.59     53.13 o 
  11   3   6     2762.77     2682.67    177.50 o 
  -7   4   6      500.64      509.97     33.48 o 
  -6   4   6      227.49      284.68     30.74 o 
  -5   4   6      242.90      231.28     27.40 o 
  -4   4   6     8231.84     8033.13    671.57 o 
  -3   4   6     7811.98     7840.82    564.31 o 
  -2   4   6      185.50      201.98     23.50 o 
  -1   4   6     1220.57     1313.62     34.68 o 
   0   4   6     4151.23     4156.40    124.38 o 
   1   4   6     1490.78     1559.25     16.04 o 
   2   4   6     4588.34     4546.96    154.45 o 
   3   4   6      737.18      826.65     22.36 o 
   4   4   6     5128.68     5295.37     35.18 o 
   5   4   6     8868.11     8987.23    181.99 o 
   6   4   6       22.65       20.65     33.43 o 
   7   4   6       22.66       59.83     25.20 o 
   8   4   6      656.59      575.60     30.72 o 
   9   4   6      481.33      485.21     29.42 o 
  10   4   6      794.60      716.44     33.87 o 
  11   4   6       57.98      119.51     39.40 o 
  -7   5   6     2224.71     2065.79    221.51 o 
  -6   5   6     2113.31     2096.90     52.71 o 
  -5   5   6      769.38      722.14     27.17 o 
  -4   5   6      128.94      167.39     33.78 o 
  -3   5   6     1099.32     1124.07     85.63 o 
  -2   5   6     9125.24     9338.71    345.96 o 
  -1   5   6    19796.41    19459.05   1154.06 o 
   0   5   6       85.72       93.81     13.42 o 
   1   5   6     3233.82     3400.74    101.26 o 
   2   5   6     8067.19     8256.09    153.41 o 
   3   5   6     6879.64     7195.63     46.30 o 
   4   5   6     8926.28     8832.95    121.36 o 
   5   5   6      248.18      262.40     19.04 o 
   6   5   6     3210.04     3199.52     58.56 o 
   7   5   6    13759.71    13543.99    678.14 o 
   8   5   6     2524.74     2493.63    126.99 o 
   9   5   6      138.09      166.30     26.88 o 
  10   5   6       62.71       78.86     29.95 o 
  11   5   6      962.06      986.53     42.07 o 
  -6   6   6      205.35      165.05     21.84 o 
  -5   6   6      204.49      209.86     30.28 o 
  -4   6   6      463.63      492.43     35.99 o 
  -3   6   6      260.79      325.98     25.77 o 
  -2   6   6     3235.45     3368.94    146.45 o 
  -1   6   6      677.96      723.28     40.48 o 
   0   6   6      722.98      786.97     43.60 o 
   1   6   6     7828.79     8151.28    320.91 o 
   2   6   6      952.41      955.48     37.20 o 
   3   6   6      566.71      584.82     15.67 o 
   4   6   6      734.02      746.25     16.83 o 
   5   6   6      382.02      389.17     17.13 o 
   6   6   6     3158.41     3207.49     58.78 o 
   7   6   6      628.36      662.57     26.72 o 
   8   6   6      901.27      867.71     80.05 o 
   9   6   6     2348.67     2136.19     74.67 o 
  10   6   6     1235.44     1223.33     90.45 o 
  11   6   6       29.40       51.66     25.32 o 
  -5   7   6     7572.10     7366.06    473.18 o 
  -4   7   6     2465.80     2655.41    151.99 o 
  -3   7   6       23.25       24.98     15.02 o 
  -2   7   6      814.33      791.50     19.52 o 
  -1   7   6     3312.54     3407.19    172.42 o 
   0   7   6    10156.30    10570.51    500.07 o 
   1   7   6     9334.37     9644.18    324.22 o 
   2   7   6        8.92       47.21     20.00 o 
   3   7   6     7916.25     8011.88    140.57 o 
   4   7   6     6891.51     6995.86     57.18 o 
   5   7   6     1588.31     1603.46     29.76 o 
   6   7   6      809.24      828.23     26.85 o 
   7   7   6       98.85      109.80     27.29 o 
   8   7   6     2231.82     2185.67     65.37 o 
   9   7   6     3396.29     3381.33     43.03 o 
  10   7   6      181.72      221.67     31.08 o 
  -5   8   6      269.23      285.67     34.12 o 
  -4   8   6      466.78      447.59     49.95 o 
  -3   8   6     4378.80     4751.99    341.00 o 
  -2   8   6     2028.85     2142.23    140.74 o 
  -1   8   6      141.10      166.35     18.68 o 
   0   8   6      182.90      197.90     23.00 o 
   1   8   6      972.02     1001.27     43.94 o 
   2   8   6     4512.41     4783.87    344.07 o 
   3   8   6     4953.40     4915.68     43.44 o 
   4   8   6        1.70        7.07     17.99 o 
   5   8   6     4208.97     4481.13     84.78 o 
   6   8   6     4359.89     4458.78    128.05 o 
   7   8   6      812.65      851.66     24.31 o 
   8   8   6      293.15      325.86     24.14 o 
   9   8   6       59.79       95.61     25.80 o 
  10   8   6     1419.43     1129.82     58.27 o 
  -4   9   6     2719.10     2676.63    113.56 o 
  -3   9   6     4931.05     4886.07    160.40 o 
  -2   9   6      630.25      688.70     20.25 o 
  -1   9   6     1002.62     1104.13     23.70 o 
   0   9   6     2571.21     2748.65    112.84 o 
   1   9   6     1461.50     1487.06     72.43 o 
   2   9   6     1469.79     1586.08     66.79 o 
   3   9   6     1074.51     1064.09     26.68 o 
   4   9   6      782.42      792.41     21.72 o 
   5   9   6     4276.02     4487.81    105.57 o 
   6   9   6     1703.08     1777.98     83.58 o 
   7   9   6       78.41      104.77     21.83 o 
   8   9   6      247.25      239.79     23.63 o 
   9   9   6      359.62      333.56     28.82 o 
  -3  10   6      195.34      244.88     21.00 o 
  -2  10   6     3037.75     2994.69    171.73 o 
  -1  10   6     5858.99     6059.98    187.63 o 
   0  10   6     1211.06     1306.86     46.76 o 
   1  10   6     1474.99     1526.88     26.31 o 
   2  10   6     3377.00     3522.62     66.76 o 
   3  10   6     2776.67     2651.02     52.92 o 
   4  10   6     1993.27     2083.80     39.35 o 
   5  10   6     1151.98     1173.80     31.57 o 
   6  10   6      743.52      803.84     32.67 o 
   7  10   6     3397.96     3134.75    188.95 o 
   8  10   6     2624.91     2426.37    116.53 o 
  -1  11   6      605.08      619.25     58.81 o 
   0  11   6      150.18      114.91     38.83 o 
   1  11   6     2293.50     2399.02     33.68 o 
   2  11   6     1417.72     1333.99     64.42 o 
   3  11   6       17.30       38.78     21.22 o 
   4  11   6      293.34      289.34     24.12 o 
   5  11   6      299.24      299.81     29.60 o 
   6  11   6      529.25      497.63     28.05 o 
   7  11   6      892.92      757.49     32.78 o 
   1  12   6     2334.89     1984.70     88.19 o 
   2  12   6       28.40       62.25     39.44 o 
   3  12   6     1822.21     1423.72     69.17 o 
   4  12   6     3002.44     2527.26     45.70 o 
  -3  -9   7      134.77      171.21     42.55 o 
  -2  -9   7     1340.44     1273.29     82.58 o 
  -1  -9   7     1538.97     1575.05    143.66 o 
   0  -9   7      149.82      124.47     23.12 o 
   1  -9   7      454.83      422.68     27.98 o 
   2  -9   7      313.36      311.34     24.39 o 
   3  -9   7      511.49      501.77     21.64 o 
   4  -9   7      678.36      609.70     35.50 o 
  -4  -8   7      799.77      641.02     56.69 o 
  -3  -8   7      381.08      320.67     29.53 o 
  -2  -8   7      111.48      139.05     29.75 o 
  -1  -8   7       90.16      109.46     19.36 o 
   0  -8   7     2966.62     3081.70     92.56 o 
   1  -8   7     2865.34     2993.97     43.79 o 
   2  -8   7      596.76      591.64    156.47 o 
   3  -8   7      483.18      496.11     21.22 o 
   4  -8   7     1151.46     1041.14     98.80 o 
   5  -8   7     1126.22     1060.08     70.51 o 
   6  -8   7     1540.95     1184.18     62.75 o 
  -5  -7   7     1015.07      942.66    143.07 o 
  -4  -7   7      270.53      299.45     43.20 o 
  -3  -7   7       94.73      108.39     40.11 o 
  -2  -7   7      443.27      479.62     30.87 o 
  -1  -7   7      462.00      435.82     58.89 o 
   0  -7   7      646.87      640.92    177.36 o 
   1  -7   7      853.90      885.24     21.32 o 
   2  -7   7      483.56      478.16     38.01 o 
   3  -7   7     2495.13     2455.33    109.10 o 
   4  -7   7      213.15      216.49     27.13 o 
   5  -7   7        6.89       87.00     53.96 o 
   6  -7   7      103.59       69.53     48.19 o 
   7  -7   7      170.18      186.54     43.68 o 
  -6  -6   7      518.67      467.16     29.71 o 
  -5  -6   7      125.71      145.53     24.29 o 
  -4  -6   7     1173.15     1325.14     30.11 o 
  -3  -6   7     4600.43     4569.24     54.32 o 
  -2  -6   7     2359.46     2673.74     44.39 o 
  -1  -6   7       33.13       32.68     17.36 o 
   0  -6   7      459.23      511.46     18.62 o 
   1  -6   7     1823.89     1916.57     63.18 o 
   2  -6   7     5137.30     5049.05    178.07 o 
   3  -6   7     3659.43     3735.10    146.80 o 
   4  -6   7      184.19      186.95     15.73 o 
   5  -6   7     3416.81     3037.72     58.53 o 
   6  -6   7     2049.79     1773.80     56.93 o 
   7  -6   7     1139.48      938.81     61.03 o 
   8  -6   7      453.07      346.15     52.12 o 
  -6  -5   7      149.72      120.63     28.48 o 
  -5  -5   7      283.47      310.66     24.78 o 
  -4  -5   7      733.50      731.36     55.41 o 
  -3  -5   7      883.74      880.22     22.43 o 
  -2  -5   7      354.48      363.63     31.50 o 
  -1  -5   7     3960.12     4096.03     45.52 o 
   0  -5   7     1993.71     2158.06     33.16 o 
   1  -5   7       55.11       55.84     16.61 o 
   2  -5   7      500.72      589.10     25.23 o 
   3  -5   7      552.26      545.38     20.20 o 
   4  -5   7     3210.87     2985.70    765.33 o 
   5  -5   7     2746.15     2658.59     52.18 o 
   6  -5   7       26.53       82.84     39.34 o 
   7  -5   7     2142.00     1888.07     50.75 o 
   8  -5   7     1718.93     1614.60    196.22 o 
   9  -5   7      741.23      658.34     46.47 o 
  -7  -4   7     1649.02     1445.11     42.67 o 
  -6  -4   7     1579.22     1519.92     70.92 o 
  -5  -4   7      609.45      706.78     93.51 o 
  -4  -4   7      275.27      329.85     23.39 o 
  -3  -4   7      257.64      230.38     16.99 o 
  -2  -4   7     2811.59     2853.57    121.70 o 
  -1  -4   7     6695.21     6995.59     50.16 o 
   0  -4   7     2625.35     2746.06     35.95 o 
   1  -4   7     1596.65     1723.20     32.86 o 
   2  -4   7     2862.36     2861.30     95.25 o 
   3  -4   7     1603.93     1619.24     34.21 o 
   4  -4   7     2013.21     2067.48     47.36 o 
   5  -4   7      859.38      894.30     33.34 o 
   6  -4   7      383.20      331.36     44.15 o 
   7  -4   7     2562.72     2335.01     52.83 o 
   8  -4   7     1367.06     1331.42    136.59 o 
   9  -4   7        4.46       38.20     29.02 o 
  -7  -3   7      690.54      632.78     28.48 o 
  -6  -3   7       23.41       76.29     40.94 o 
  -5  -3   7     2236.85     2295.77    158.25 o 
  -4  -3   7     3610.14     3573.52    111.27 o 
  -3  -3   7      580.70      627.23     19.35 o 
  -2  -3   7      138.24      180.70     17.24 o 
  -1  -3   7       92.22       98.05     16.71 o 
   0  -3   7     6300.68     6510.50     49.38 o 
   1  -3   7     9772.27     9488.74     51.28 o 
   2  -3   7     3596.04     3738.29     77.50 o 
   3  -3   7     1267.55     1452.65     21.70 o 
   4  -3   7     7364.42     7345.79     54.37 o 
   5  -3   7     4194.49     4078.62     51.11 o 
   6  -3   7     2987.86     2699.23     47.60 o 
   7  -3   7     1424.27     1469.73     29.44 o 
   8  -3   7      691.90      683.78     26.81 o 
   9  -3   7     3696.16     3685.05    385.97 o 
  10  -3   7     2485.81     2333.64    176.70 o 
  -7  -2   7       96.94      115.66     24.04 o 
  -6  -2   7      683.18      748.42     42.67 o 
  -5  -2   7     3299.05     3340.66    187.64 o 
  -4  -2   7     1911.76     1911.03     32.92 o 
  -3  -2   7       17.42       56.08     16.20 o 
  -2  -2   7      810.69      855.14     22.95 o 
  -1  -2   7      812.87      827.25     31.88 o 
   0  -2   7     1044.43     1117.14     28.46 o 
   1  -2   7     2568.68     2664.71     35.24 o 
   2  -2   7        6.13       46.20     32.42 o 
   3  -2   7     4465.60     4669.38     68.06 o 
   4  -2   7     3283.20     3471.77     48.19 o 
   5  -2   7       16.12       13.49     26.21 o 
   6  -2   7      558.77      573.46     39.99 o 
   7  -2   7      442.53      451.50     25.22 o 
   8  -2   7      520.53      548.78     29.18 o 
   9  -2   7      802.71      904.65     27.43 o 
  10  -2   7        6.23       65.63     43.26 o 
  -7  -1   7     1394.42     1168.72    176.17 o 
  -6  -1   7     1038.99     1011.94     53.69 o 
  -5  -1   7      323.04      326.22     68.34 o 
  -4  -1   7     1264.95     1205.45     27.99 o 
  -3  -1   7    10496.11    10733.06    221.57 o 
  -2  -1   7     9347.86     9487.32    353.52 o 
  -1  -1   7      576.58      590.31     31.29 o 
   0  -1   7     1447.04     1529.83     52.21 o 
   1  -1   7     3946.06     4286.61     39.28 o 
   2  -1   7     8811.65     9144.01     49.80 o 
   3  -1   7    10687.54    11215.80    224.61 o 
   4  -1   7     1144.63     1280.56     36.07 o 
   5  -1   7     4297.50     4701.46     51.88 o 
   6  -1   7     9959.20    10930.05     64.83 o 
   7  -1   7     3327.69     3408.90     83.73 o 
   8  -1   7      487.58      489.09     24.91 o 
   9  -1   7        1.29       -5.47     22.79 o 
  10  -1   7      764.16      763.04     71.04 o 
  11  -1   7     2177.70     1927.64    143.51 o 
  -7   0   7       29.39       41.57     29.65 o 
  -6   0   7      672.56      639.71     29.11 o 
  -5   0   7      406.36      364.84     22.88 o 
  -4   0   7      886.25      910.73     26.51 o 
  -3   0   7     1416.03     1360.22     39.82 o 
  -2   0   7        9.92       45.56     17.32 o 
  -1   0   7     5560.28     5611.13    283.94 o 
   0   0   7     5474.76     5787.39    183.36 o 
   1   0   7      295.65      304.02     20.74 o 
   2   0   7      941.29     1096.40     25.37 o 
   3   0   7     1051.63     1087.67     33.52 o 
   4   0   7     2644.70     2775.68     40.71 o 
   5   0   7     4304.64     4612.68     49.74 o 
   6   0   7      644.21      656.18     26.74 o 
   7   0   7     2515.53     2718.25     43.86 o 
   8   0   7     5150.68     5062.27    131.30 o 
   9   0   7     1663.19     1573.48    115.55 o 
  10   0   7      121.96      118.63     48.55 o 
  11   0   7       21.56       74.23     49.92 o 
  -7   1   7     1958.38     1760.17    181.78 o 
  -6   1   7     4933.42     4722.54    308.39 o 
  -5   1   7     2428.12     2358.00    143.54 o 
  -4   1   7        6.64       25.86     42.96 o 
  -3   1   7      145.45      168.13     27.69 o 
  -2   1   7     4322.78     4406.36    150.85 o 
  -1   1   7    12851.90    13143.76    515.67 o 
   0   1   7     7196.78     7519.23     88.87 o 
   1   1   7       95.28      104.40     15.88 o 
   2   1   7     5985.82     6397.79     87.50 o 
   3   1   7     6435.87     6907.70     49.80 o 
   4   1   7     1818.99     1838.62     25.93 o 
   5   1   7     2255.10     2310.89     34.76 o 
   6   1   7       15.75       66.50     31.20 o 
   7   1   7     3840.67     4150.23     48.13 o 
   8   1   7     3488.59     3597.98     40.05 o 
   9   1   7      224.79      251.76     23.84 o 
  10   1   7      180.57      187.69     23.77 o 
  11   1   7      408.74      449.30     41.87 o 
  -7   2   7     1113.45     1002.21     82.48 o 
  -6   2   7      214.48      174.70     24.17 o 
  -5   2   7     2214.27     2025.57     90.59 o 
  -4   2   7     6138.02     6059.74    103.01 o 
  -3   2   7     3007.10     2943.57    219.25 o 
  -2   2   7       49.43       56.51     46.74 o 
  -1   2   7      878.44      923.62     49.35 o 
   0   2   7     3994.54     4197.09     93.51 o 
   1   2   7    15232.87    15139.37    291.60 o 
   2   2   7     8153.22     8597.36     87.68 o 
   3   2   7      812.86      873.56     31.50 o 
   4   2   7     6850.13     7025.70     35.43 o 
   5   2   7     9109.41     9522.61     53.78 o 
   6   2   7     3850.67     3943.84     41.12 o 
   7   2   7      674.95      729.15     32.83 o 
   8   2   7        8.13       24.31     29.88 o 
   9   2   7     3971.75     3964.88     47.84 o 
  10   2   7     4841.48     4675.61     53.90 o 
  11   2   7      662.65      502.38     34.41 o 
  -7   3   7      155.59      153.65     32.03 o 
  -6   3   7      102.07      152.53     25.59 o 
  -5   3   7     2868.34     2900.50    234.11 o 
  -4   3   7     5603.91     5430.90    490.05 o 
  -3   3   7      123.34      110.77     17.37 o 
  -2   3   7     1969.05     1964.15    141.94 o 
  -1   3   7     2087.11     2127.35     83.58 o 
   0   3   7     1311.93     1326.47     87.50 o 
   1   3   7     1966.82     1999.81     63.49 o 
   2   3   7      217.56      237.61     16.13 o 
   3   3   7     1739.02     1828.25     39.67 o 
   4   3   7     6700.78     7019.79    232.98 o 
   5   3   7      811.49      829.47     63.41 o 
   6   3   7      706.86      729.68     25.05 o 
   7   3   7      243.63      282.14     26.78 o 
   8   3   7      619.84      624.64     26.62 o 
   9   3   7      498.24      493.89     33.93 o 
  10   3   7      156.54      173.76     28.52 o 
  11   3   7      321.74      327.61     38.75 o 
  -6   4   7      659.14      586.83    138.46 o 
  -5   4   7      342.46      330.28     52.06 o 
  -4   4   7      372.82      417.17     85.10 o 
  -3   4   7     7663.19     7486.37    213.01 o 
  -2   4   7    14849.93    14937.74    638.80 o 
  -1   4   7     1487.40     1577.30     55.15 o 
   0   4   7     2179.49     2226.66     65.64 o 
   1   4   7     8715.85     9003.97    296.52 o 
   2   4   7     7756.77     7847.77    167.97 o 
   3   4   7     8429.39     8617.83    186.51 o 
   4   4   7     2520.67     2527.05     24.58 o 
   5   4   7     2204.39     2136.01     38.69 o 
   6   4   7     9577.00    10283.62    410.16 o 
   7   4   7     6673.35     6902.41    156.79 o 
   8   4   7      505.52      496.94     27.24 o 
   9   4   7        1.56       17.39     26.96 o 
  10   4   7      582.87      550.57     40.11 o 
  11   4   7     1423.69     1369.94     39.16 o 
  -6   5   7       14.62       88.58     29.53 o 
  -5   5   7      511.77      558.45     73.04 o 
  -4   5   7      359.91      381.02     29.27 o 
  -3   5   7      707.61      772.92     98.80 o 
  -2   5   7      361.77      391.32     17.75 o 
  -1   5   7      879.45      864.94     69.80 o 
   0   5   7     9383.87     9440.06    395.33 o 
   1   5   7     1036.97     1089.76     48.19 o 
   2   5   7     1241.81     1320.01     54.14 o 
   3   5   7     1707.15     1762.79    106.46 o 
   4   5   7     2565.03     2619.48     38.39 o 
   5   5   7     1786.55     1850.81     36.05 o 
   6   5   7     1109.84     1124.74     20.90 o 
   7   5   7      337.11      352.21     37.71 o 
   8   5   7     3709.50     3702.72     36.98 o 
   9   5   7     2458.66     2419.60     60.55 o 
  10   5   7      102.04      120.19     25.14 o 
  11   5   7        0.44       32.26     28.41 o 
  -5   6   7     3545.33     3457.80    234.02 o 
  -4   6   7      173.14      191.38     27.11 o 
  -3   6   7      156.20      168.64     40.55 o 
  -2   6   7     1611.43     1648.47     93.28 o 
  -1   6   7     7992.66     8093.49    296.09 o 
   0   6   7     7110.27     7297.20    231.13 o 
   1   6   7      187.79      264.02     18.88 o 
   2   6   7     4985.39     5299.76    311.57 o 
   3   6   7     9386.76     9675.26    391.23 o 
   4   6   7     1257.77     1360.58     26.12 o 
   5   6   7      595.25      642.38     19.07 o 
   6   6   7        1.20       -3.31     18.15 o 
   7   6   7     1608.50     1633.25     31.85 o 
   8   6   7     3259.99     3269.26     38.24 o 
   9   6   7      781.09      800.61     32.81 o 
  10   6   7       32.50       37.63     27.19 o 
  -5   7   7      195.50      256.77     42.70 o 
  -4   7   7     2261.55     2285.65    113.33 o 
  -3   7   7     3307.32     3316.36    209.77 o 
  -2   7   7       35.33       42.87     17.85 o 
  -1   7   7      565.80      568.63     50.20 o 
   0   7   7     1362.58     1423.09    114.12 o 
   1   7   7     4254.00     4537.17    167.60 o 
   2   7   7     7111.26     7247.56    322.38 o 
   3   7   7       16.42       30.05     17.64 o 
   4   7   7     4704.18     4996.52     29.03 o 
   5   7   7     7864.57     7945.36    184.72 o 
   6   7   7     2326.76     2397.05     35.31 o 
   7   7   7      245.81      255.29     20.24 o 
   8   7   7       42.74       75.08     21.77 o 
   9   7   7     1140.89     1040.57     37.91 o 
  10   7   7     2789.39     2390.17     40.73 o 
  -4   8   7     3203.93     3072.88    246.12 o 
  -3   8   7     1653.82     1588.22     82.18 o 
  -2   8   7      135.35      146.42     19.15 o 
  -1   8   7     2081.33     2095.37    100.97 o 
   0   8   7      950.30     1023.83     68.78 o 
   1   8   7      952.25      995.43     76.05 o 
   2   8   7      615.44      782.89     80.49 o 
   3   8   7      274.06      225.34     36.13 o 
   4   8   7     3488.33     3462.23     28.19 o 
   5   8   7     1792.09     1874.54     41.83 o 
   6   8   7      144.45      187.11     23.37 o 
   7   8   7      892.33      955.69     41.28 o 
   8   8   7      410.98      401.40     22.76 o 
   9   8   7      205.53      223.05     31.05 o 
  -3   9   7     1672.62     1551.62    162.54 o 
  -2   9   7     4861.70     4991.06    301.69 o 
  -1   9   7     3612.75     3773.66    250.75 o 
   0   9   7      213.08      267.56     30.74 o 
   1   9   7     3338.94     3495.08    132.65 o 
   2   9   7     4000.00     4083.88    303.34 o 
   3   9   7     2301.71     2240.17     49.80 o 
   4   9   7     1683.48     1722.66     23.54 o 
   5   9   7      302.33      377.77     32.59 o 
   6   9   7     3906.11     3957.09    103.97 o 
   7   9   7     4386.63     4436.12    321.52 o 
   8   9   7      371.91      410.30     42.80 o 
   9   9   7       95.98       89.53     26.64 o 
  -2  10   7      496.79      495.01     65.23 o 
  -1  10   7        6.59       17.27     20.21 o 
   0  10   7     1077.13     1069.42     69.32 o 
   1  10   7     2663.94     2829.69    170.91 o 
   2  10   7        5.69       19.76     25.16 o 
   3  10   7      628.19      752.86     50.63 o 
   4  10   7      655.09      642.64     28.55 o 
   5  10   7      456.60      486.96     24.59 o 
   6  10   7      867.89      812.48     25.64 o 
   7  10   7        9.64       86.51     25.87 o 
   8  10   7      994.02      831.73     63.03 o 
   0  11   7     2985.95     2838.64    180.56 o 
   1  11   7      914.24      938.79     27.83 o 
   2  11   7      770.52      714.42     61.27 o 
   3  11   7     3386.96     3214.20    206.71 o 
   4  11   7     1888.28     1735.98     89.84 o 
   5  11   7      178.21      159.82     22.91 o 
   6  11   7       13.54       22.49     25.28 o 
   0  -9   8     1835.87     1614.18     93.43 o 
   1  -9   8      514.89      454.18     24.07 o 
   2  -9   8       38.63       66.30     21.74 o 
  -2  -8   8      159.85      216.52     48.56 o 
  -1  -8   8      404.57      409.64     21.80 o 
   0  -8   8      234.31      245.43     22.02 o 
   1  -8   8      102.90       96.01     19.48 o 
   2  -8   8     1189.50     1239.94     35.93 o 
   3  -8   8      505.68      519.99     26.41 o 
   4  -8   8        1.11       38.25     24.80 o 
   5  -8   8      259.71      240.68     60.50 o 
  -4  -7   8     2073.90     1853.13     60.08 o 
  -3  -7   8     1414.93     1404.11     51.11 o 
  -2  -7   8      448.13      438.55     26.71 o 
  -1  -7   8      225.90      225.22     20.51 o 
   0  -7   8      385.00      405.70     19.66 o 
   1  -7   8     1890.16     2035.77     76.23 o 
   2  -7   8     2524.54     2672.76     72.84 o 
   3  -7   8      473.88      423.89     29.90 o 
   4  -7   8     1182.03     1145.20     49.74 o 
   5  -7   8     1202.53     1171.20     47.36 o 
   6  -7   8     1039.94      686.60     54.37 o 
  -5  -6   8      498.16      507.81     28.07 o 
  -4  -6   8      406.59      400.67     24.77 o 
  -3  -6   8       90.56       83.73     32.80 o 
  -2  -6   8     3060.06     2898.37     47.01 o 
  -1  -6   8     1669.20     1740.99     48.08 o 
   0  -6   8      257.22      238.95     16.32 o 
   1  -6   8       70.94      107.78     15.00 o 
   2  -6   8      379.33      428.91     19.01 o 
   3  -6   8     1895.24     1947.34     77.20 o 
   4  -6   8     1609.70     1490.90    452.75 o 
   5  -6   8      686.74      712.54    102.15 o 
   6  -6   8     1137.15      895.84     50.99 o 
   7  -6   8     2151.69     1564.86     51.82 o 
  -5  -5   8       67.48      104.12     24.71 o 
  -4  -5   8        8.95       28.40     20.83 o 
  -3  -5   8     1300.77     1192.81     26.44 o 
  -2  -5   8     2962.37     3056.68     43.98 o 
  -1  -5   8     2522.93     2606.29     38.03 o 
   0  -5   8      155.53      182.76     18.98 o 
   1  -5   8     2083.37     2065.57    131.79 o 
   2  -5   8      759.73      820.99     19.24 o 
   3  -5   8      659.89      662.22    179.73 o 
   4  -5   8      967.10     1040.50     20.51 o 
   5  -5   8       34.07       27.96     21.83 o 
   6  -5   8     1258.68     1082.32     39.16 o 
   7  -5   8      913.90      927.22     48.19 o 
   8  -5   8       82.38       63.35     37.02 o 
  -6  -4   8      395.81      391.01     32.45 o 
  -5  -4   8     1956.88     1759.32     91.04 o 
  -4  -4   8     1340.76     1279.72     32.65 o 
  -3  -4   8      232.38      249.43     20.69 o 
  -2  -4   8        2.03       26.01     17.65 o 
  -1  -4   8     1438.11     1469.83     33.63 o 
   0  -4   8     8494.19     8729.33     54.20 o 
   1  -4   8     4920.66     5202.06     33.59 o 
   2  -4   8       14.13        7.89     14.54 o 
   3  -4   8     3650.43     3722.95     65.50 o 
   4  -4   8     3110.06     3447.95     77.55 o 
   5  -4   8     2788.15     2803.64     53.90 o 
   6  -4   8     1498.27     1472.45     37.97 o 
   7  -4   8       21.73       44.51     31.85 o 
   8  -4   8     2417.72     2171.95     52.95 o 
   9  -4   8     2663.10     1637.24     54.49 o 
  -6  -3   8      783.15      753.99    132.76 o 
  -5  -3   8     1752.15     1545.27     59.01 o 
  -4  -3   8      161.18      196.27     33.72 o 
  -3  -3   8     1026.09      908.97     29.15 o 
  -2  -3   8      492.22      543.78     21.20 o 
  -1  -3   8      580.96      636.71     56.51 o 
   0  -3   8     1376.01     1375.35     32.92 o 
   1  -3   8       53.03       54.37     24.84 o 
   2  -3   8     2986.10     2955.34    123.64 o 
   3  -3   8     3857.87     4133.12     30.54 o 
   4  -3   8       87.10      116.24     17.65 o 
   5  -3   8      792.54      834.57     38.69 o 
   6  -3   8      427.68      435.06     31.08 o 
   7  -3   8      374.66      336.94     40.23 o 
   8  -3   8      692.93      665.03     46.11 o 
   9  -3   8       36.77       22.94     32.98 o 
  -6  -2   8      621.81      627.21    113.24 o 
  -5  -2   8        5.23       40.01     26.62 o 
  -4  -2   8     2878.36     2812.99     96.54 o 
  -3  -2   8     7269.01     7527.01    206.24 o 
  -2  -2   8     2289.70     2369.21     71.61 o 
  -1  -2   8      257.31      265.25     16.21 o 
   0  -2   8     2502.80     2622.75     35.42 o 
   1  -2   8     3440.93     3470.04     38.86 o 
   2  -2   8    10167.45    10700.36     66.91 o 
   3  -2   8     3257.81     3142.47     54.44 o 
   4  -2   8     1134.55     1161.07     23.73 o 
   5  -2   8     8103.27     8774.14     62.75 o 
   6  -2   8     3181.52     3448.29     48.19 o 
   7  -2   8      895.40      916.40     41.66 o 
   8  -2   8       82.10      163.72     36.73 o 
   9  -2   8      108.82      162.05     44.03 o 
  10  -2   8     1586.89     1133.46     90.03 o 
  -6  -1   8      371.42      355.03     24.57 o 
  -5  -1   8      177.63      138.49     22.13 o 
  -4  -1   8      878.52      866.53     26.26 o 
  -3  -1   8      443.02      446.73     53.63 o 
  -2  -1   8      949.39      940.50     74.22 o 
  -1  -1   8     7664.99     7898.16    298.23 o 
   0  -1   8     1309.56     1392.00    117.57 o 
   1  -1   8      408.13      449.32     22.17 o 
   2  -1   8     1453.25     1559.45     27.57 o 
   3  -1   8     1755.09     1948.58    137.60 o 
   4  -1   8     6963.00     7084.53     74.88 o 
   5  -1   8     1782.64     1876.54     37.62 o 
   6  -1   8      899.96      927.10     30.49 o 
   7  -1   8     5856.83     5964.73     48.19 o 
   8  -1   8     2857.99     2947.04     50.69 o 
   9  -1   8      389.49      402.55     42.67 o 
  10  -1   8        1.67       48.01     27.65 o 
  -6   0   8     1805.13     1752.39    204.13 o 
  -5   0   8      317.62      335.18     23.01 o 
  -4   0   8        2.79       14.20     21.60 o 
  -3   0   8      248.21      269.65     19.04 o 
  -2   0   8     4985.19     5070.39    170.08 o 
  -1   0   8     9353.50     9548.35    361.93 o 
   0   0   8      778.19      858.34     21.54 o 
   1   0   8     3871.57     4105.25     42.19 o 
   2   0   8     4613.65     4777.35     44.81 o 
   3   0   8     1494.85     1473.52     29.12 o 
   4   0   8     1329.81     1313.21     63.94 o 
   5   0   8      389.73      413.13     19.65 o 
   6   0   8     2385.16     2569.45     41.36 o 
   7   0   8     4640.29     5240.22     54.08 o 
   8   0   8      314.80      306.52     35.06 o 
   9   0   8      173.31      187.19     38.39 o 
  10   0   8      251.80      256.30     35.61 o 
  -6   1   8      242.19      263.82     22.98 o 
  -5   1   8     3144.99     2941.70    271.49 o 
  -4   1   8     3330.68     3195.73     88.40 o 
  -3   1   8      141.04      145.71     31.20 o 
  -2   1   8        9.88       25.17     40.20 o 
  -1   1   8      618.74      639.29     82.07 o 
   0   1   8     6730.69     6853.13     32.36 o 
   1   1   8    14181.99    15066.92    205.85 o 
   2   1   8     1019.89     1079.76     34.94 o 
   3   1   8     6233.66     6473.54     44.63 o 
   4   1   8     9160.76     9945.67    141.91 o 
   5   1   8     4436.56     4571.06     29.98 o 
   6   1   8     2832.68     2894.15     36.07 o 
   7   1   8      167.05      184.22     33.99 o 
   8   1   8     3006.64     3170.54     43.92 o 
   9   1   8     6091.40     6071.46     56.10 o 
  10   1   8     2042.44     2009.70     40.77 o 
  11   1   8        3.57       33.03     27.04 o 
  -6   2   8      923.98      785.45     26.16 o 
  -5   2   8     2973.65     3032.75    272.17 o 
  -4   2   8      752.80      787.65     44.42 o 
  -3   2   8      214.53      217.57     25.27 o 
  -2   2   8     1735.36     1708.40    114.16 o 
  -1   2   8      377.97      411.38     21.50 o 
   0   2   8      670.20      656.48     21.83 o 
   1   2   8     3724.20     3999.29    121.50 o 
   2   2   8      521.00      539.15     19.90 o 
   3   2   8     7225.71     7660.72    121.94 o 
   4   2   8     1929.90     2041.90     64.63 o 
   5   2   8      660.32      688.74     18.32 o 
   6   2   8      836.28      922.41     36.13 o 
   7   2   8      914.55      995.20     36.43 o 
   8   2   8      464.41      548.68     37.26 o 
   9   2   8      596.37      637.40     36.90 o 
  10   2   8      446.27      499.63     47.07 o 
  11   2   8     1418.09     1134.11     32.19 o 
  -6   3   8      166.31       79.27     42.19 o 
  -5   3   8        1.72       47.66     22.39 o 
  -4   3   8     2200.37     2278.40     35.06 o 
  -3   3   8    10706.39    10782.04    858.79 o 
  -2   3   8     5865.90     5971.65    209.30 o 
  -1   3   8      287.77      330.94     45.22 o 
   0   3   8     1626.87     1652.21     78.68 o 
   1   3   8     6188.86     6454.38    206.93 o 
   2   3   8     5642.70     5864.38    194.92 o 
   3   3   8    10562.31    10743.64    735.36 o 
   4   3   8       47.00       33.16     24.42 o 
   5   3   8     9244.39     9604.24    265.22 o 
   6   3   8    10470.84    11159.69    170.43 o 
   7   3   8      619.14      585.16     37.74 o 
   8   3   8      427.39      463.22     33.93 o 
   9   3   8      428.10      401.16     32.23 o 
  10   3   8     1648.23     1468.30     39.79 o 
  11   3   8     1723.75     1371.73     61.68 o 
  -5   4   8      499.16      505.01     28.09 o 
  -4   4   8      263.79      341.43     25.55 o 
  -3   4   8      545.93      622.66    119.59 o 
  -2   4   8      370.20      397.85     18.57 o 
  -1   4   8     3972.80     4402.04    236.33 o 
   0   4   8     6403.82     6481.00    206.17 o 
   1   4   8      695.31      750.98     24.37 o 
   2   4   8      956.59      953.37     29.92 o 
   3   4   8      733.38      730.92     44.21 o 
   4   4   8     2339.80     2342.56     40.94 o 
   5   4   8     4832.17     5087.79     31.22 o 
   6   4   8        2.53       29.69     19.16 o 
   7   4   8     3682.77     3774.07     61.06 o 
   8   4   8     5463.51     5626.78    207.66 o 
   9   4   8      630.11      638.95     32.17 o 
  10   4   8        1.12       48.85     24.28 o 
  11   4   8      102.28      103.65     27.40 o 
  -5   5   8      438.94      455.58     35.09 o 
  -4   5   8       67.89       97.71     24.43 o 
  -3   5   8      945.98     1012.34     36.77 o 
  -2   5   8     2574.74     2653.29    165.97 o 
  -1   5   8     8728.51     9153.66    527.73 o 
   0   5   8     2377.62     2444.29    146.47 o 
   1   5   8     1634.45     1793.09     85.12 o 
   2   5   8     6945.61     7143.67    508.92 o 
   3   5   8     2498.61     2550.27    206.53 o 
   4   5   8     1051.73     1087.01     28.23 o 
   5   5   8     1319.83     1478.77     27.63 o 
   6   5   8      352.21      371.16     44.36 o 
   7   5   8     4853.64     4957.10     33.14 o 
   8   5   8     2410.77     2505.81     64.98 o 
   9   5   8       58.51       95.30     33.55 o 
  10   5   8      371.71      295.20     33.98 o 
  -5   6   8     2340.25     2021.72    202.47 o 
  -4   6   8     4421.66     4441.20    336.04 o 
  -3   6   8      287.85      329.69     40.61 o 
  -2   6   8      374.86      371.00     32.55 o 
  -1   6   8      964.71     1057.96     66.53 o 
   0   6   8     4010.42     4252.93    194.31 o 
   1   6   8     7160.06     7589.21    234.76 o 
   2   6   8     3244.33     3429.16    222.43 o 
   3   6   8     2409.85     2651.41    162.32 o 
   4   6   8     8207.74     8316.92     56.51 o 
   5   6   8     3842.29     3930.27     66.17 o 
   6   6   8     1285.51     1259.14     19.25 o 
   7   6   8      878.54      867.72     36.06 o 
   8   6   8      748.43      736.25     24.54 o 
   9   6   8     4038.53     3719.74     69.65 o 
  10   6   8     2916.66     2654.54    260.85 o 
  -4   7   8     1632.37     1522.00    136.05 o 
  -3   7   8       30.76      100.49     21.90 o 
  -2   7   8     2087.23     2114.80    150.09 o 
  -1   7   8     1088.10     1208.12     58.09 o 
   0   7   8      113.61      149.43     16.90 o 
   1   7   8      866.12      950.58     38.30 o 
   2   7   8       13.48        4.52     18.22 o 
   3   7   8     3250.53     3361.96     31.44 o 
   4   7   8     3350.81     3569.88     50.57 o 
   5   7   8       11.67       32.21     21.18 o 
   6   7   8      827.90      852.03     48.07 o 
   7   7   8      285.26      257.21     20.10 o 
   8   7   8      414.13      426.17     23.74 o 
   9   7   8      618.68      559.66     36.40 o 
  10   7   8       19.89       17.77     22.59 o 
  -3   8   8     5320.56     4964.07    415.47 o 
  -2   8   8     4995.48     5396.69    437.02 o 
  -1   8   8       20.73       38.20     19.59 o 
   0   8   8     3330.62     3637.86    231.87 o 
   1   8   8     3697.64     3948.13    208.68 o 
   2   8   8     3173.81     3483.09    307.56 o 
   3   8   8     2617.98     3079.06    276.33 o 
   4   8   8      416.12      408.77     37.23 o 
   5   8   8     3663.00     3683.59     63.73 o 
   6   8   8     6091.80     6112.92     68.67 o 
   7   8   8     2159.58     2232.01     74.97 o 
   8   8   8        1.35       41.25     20.01 o 
   9   8   8       28.06       64.11     25.14 o 
  -2   9   8       27.73       83.67     26.81 o 
  -1   9   8     1751.94     1726.31    166.19 o 
   0   9   8     2883.25     3115.34    210.04 o 
   1   9   8      148.70      202.13     66.82 o 
   2   9   8     1534.22     1617.53     71.07 o 
   3   9   8     1006.99      985.99     45.94 o 
   4   9   8      701.25      701.92     34.67 o 
   5   9   8     1083.61     1086.81     28.42 o 
   6   9   8      420.51      416.11     21.68 o 
   7   9   8     1242.31     1222.40     42.72 o 
   8   9   8     2141.19     1952.02    123.32 o 
  -1  10   8     3096.68     3074.14    251.83 o 
   0  10   8     1888.44     2041.80    114.00 o 
   1  10   8      256.76      325.32     42.01 o 
   2  10   8     3776.95     3909.49    413.07 o 
   3  10   8     2287.30     2385.76     55.33 o 
   4  10   8      178.66      201.93     27.56 o 
   5  10   8       32.30       64.75     30.52 o 
   6  10   8       85.82      104.34     22.08 o 
   7  10   8     1360.66     1204.54     92.48 o 
   2  11   8     1571.58     1512.62     63.59 o 
   3  11   8      273.67      284.95     29.13 o 
   4  11   8     2816.69     2447.87     69.17 o 
   5  11   8     2458.61     2136.79     74.82 o 
   0  -8   9      779.91      643.50    171.22 o 
   1  -8   9     1676.24     1661.84     57.08 o 
   2  -8   9      492.48      475.89     23.45 o 
   3  -8   9      417.43      394.61     22.45 o 
  -2  -7   9     1339.94     1361.75     68.31 o 
  -1  -7   9      286.10      328.13     21.79 o 
   0  -7   9        0.56       42.69     20.24 o 
   1  -7   9      187.11      193.53     18.87 o 
   2  -7   9      998.21      977.93     26.71 o 
   3  -7   9     2786.30     2683.85    156.55 o 
   4  -7   9      588.73      469.52    161.40 o 
   5  -7   9      234.10      296.54     66.74 o 
  -3  -6   9     1167.00     1007.86     38.45 o 
  -2  -6   9     1118.11      906.66     38.09 o 
  -1  -6   9       28.29       73.42     23.19 o 
   0  -6   9      806.94      779.27     50.25 o 
   1  -6   9      380.47      402.75     19.23 o 
   2  -6   9      537.95      489.30     28.87 o 
   3  -6   9      295.84      270.56     86.10 o 
   4  -6   9        8.57       48.40     19.04 o 
   5  -6   9     1236.86     1149.87     92.97 o 
   6  -6   9     1125.08     1073.96    138.52 o 
   7  -6   9       18.73       44.69     38.69 o 
  -4  -5   9      285.61      212.53     27.51 o 
  -3  -5   9       46.37       76.48     35.54 o 
  -2  -5   9      794.22      869.04     35.89 o 
  -1  -5   9     3076.27     2904.61     41.18 o 
   0  -5   9     3196.21     3346.53     48.46 o 
   1  -5   9      300.40      292.26     21.37 o 
   2  -5   9     1488.89     1508.29     58.03 o 
   3  -5   9     1833.59     1928.49     51.49 o 
   4  -5   9     2085.69     2183.05     30.36 o 
   5  -5   9     2360.83     2432.55    100.96 o 
   6  -5   9       59.90       98.45     25.29 o 
   7  -5   9     1516.42     1221.55     47.48 o 
   8  -5   9     2514.57     1852.30     49.68 o 
  -5  -4   9       46.78       44.09     36.37 o 
  -4  -4   9      627.11      575.53     23.64 o 
  -3  -4   9      688.95      706.73     24.50 o 
  -2  -4   9      244.55      230.16     30.19 o 
  -1  -4   9      463.83      416.28     31.08 o 
   0  -4   9       27.20       50.39     25.79 o 
   1  -4   9     1723.32     1703.66    109.61 o 
   2  -4   9     2035.69     2225.88     21.87 o 
   3  -4   9      304.21      329.82     20.06 o 
   4  -4   9      381.39      366.03     22.46 o 
   5  -4   9      768.44      762.10     24.83 o 
   6  -4   9      761.94      745.31     54.73 o 
   7  -4   9      904.05      810.51     36.07 o 
   8  -4   9      145.38      123.01     45.58 o 
  -5  -3   9     1621.60     1573.06     29.83 o 
  -4  -3   9     4007.12     3839.32     90.30 o 
  -3  -3   9     1391.46     1357.45    104.77 o 
  -2  -3   9       27.78       47.46     20.32 o 
  -1  -3   9      782.60      772.65     29.53 o 
   0  -3   9     2201.08     2280.04     36.49 o 
   1  -3   9     4066.78     4073.21     38.03 o 
   2  -3   9     2893.54     2989.96    157.95 o 
   3  -3   9       69.51       86.82     14.60 o 
   4  -3   9     3164.73     3314.88    122.95 o 
   5  -3   9     2950.35     2991.71     31.13 o 
   6  -3   9      722.45      793.16     22.15 o 
   7  -3   9      234.39      276.69     43.14 o 
   8  -3   9      113.92      145.00     46.29 o 
   9  -3   9     1165.40      888.18     37.56 o 
  -5  -2   9      773.70      736.30     28.17 o 
  -4  -2   9      157.13      154.82     51.11 o 
  -3  -2   9     1276.63     1249.24     71.67 o 
  -2  -2   9     5108.44     5260.89     90.00 o 
  -1  -2   9     1879.90     1958.16     26.54 o 
   0  -2   9       31.05       28.64     28.41 o 
   1  -2   9     1161.83     1149.65     24.72 o 
   2  -2   9     2090.18     2123.04     40.88 o 
   3  -2   9     3998.67     4272.49     66.66 o 
   4  -2   9     2453.44     2613.47     50.48 o 
   5  -2   9       95.96      141.75     17.58 o 
   6  -2   9     3716.25     3867.11     29.20 o 
   7  -2   9     3658.36     3725.46     52.71 o 
   8  -2   9     1129.57     1090.34     40.77 o 
   9  -2   9      100.38      169.13     46.59 o 
  -5  -1   9        3.47       58.75     24.99 o 
  -4  -1   9      216.05      223.12     21.04 o 
  -3  -1   9     3038.35     3128.62     54.20 o 
  -2  -1   9     3718.47     3826.35    297.51 o 
  -1  -1   9      293.15      263.68     19.46 o 
   0  -1   9     2277.63     2203.98     30.19 o 
   1  -1   9     2834.08     2975.98     38.27 o 
   2  -1   9      993.45     1055.46     32.33 o 
   3  -1   9      433.61      494.38     20.98 o 
   4  -1   9      189.13      243.33     51.17 o 
   5  -1   9      910.96      982.91     49.89 o 
   6  -1   9     2164.47     2314.03     34.65 o 
   7  -1   9      679.87      746.86     29.95 o 
   8  -1   9      106.10      159.50     35.54 o 
   9  -1   9      463.72      456.03     39.16 o 
  10  -1   9      277.82      231.23     34.53 o 
  -5   0   9     2507.65     2237.22    255.17 o 
  -4   0   9      695.04      672.23     99.33 o 
  -3   0   9       13.56       34.54     22.43 o 
  -2   0   9      456.12      496.69     20.12 o 
  -1   0   9     7027.59     7324.18    378.21 o 
   0   0   9     9810.26    10559.39    182.08 o 
   1   0   9     1200.97     1255.13     31.20 o 
   2   0   9     2164.92     2262.99     34.23 o 
   3   0   9     7477.18     7651.71     47.30 o 
   4   0   9     6264.84     6699.00    160.36 o 
   5   0   9     1885.18     2043.97     57.76 o 
   6   0   9      734.45      817.89     34.59 o 
   7   0   9      836.63     1099.91     39.93 o 
   8   0   9     5491.64     5429.01     48.31 o 
   9   0   9     2590.00     2827.95     49.09 o 
  10   0   9      336.07      362.67     38.98 o 
  -5   1   9      664.57      563.89     38.51 o 
  -4   1   9      352.88      357.37     23.99 o 
  -3   1   9      966.56     1091.74    116.89 o 
  -2   1   9      775.06      755.30     27.19 o 
  -1   1   9      350.70      361.31     56.37 o 
   0   1   9      169.82      182.45     17.48 o 
   1   1   9      900.70      918.90     29.18 o 
   2   1   9     5748.00     6250.21     45.28 o 
   3   1   9     1851.50     1953.20     33.87 o 
   4   1   9      707.33      753.22     19.92 o 
   5   1   9     1747.00     1813.52     23.80 o 
   6   1   9     1355.08     1547.56     28.22 o 
   7   1   9      821.66      940.29     35.18 o 
   8   1   9       78.81      171.86     40.17 o 
   9   1   9       27.35       34.94     29.89 o 
  10   1   9     1767.56     1589.82     39.87 o 
  -5   2   9      746.27      656.31     50.36 o 
  -4   2   9     5032.68     4697.13    327.02 o 
  -3   2   9     5295.72     5252.90     88.87 o 
  -2   2   9       49.04       93.99     21.39 o 
  -1   2   9     1463.08     1511.01     97.70 o 
   0   2   9     3573.80     3773.24    170.67 o 
   1   2   9     6168.25     6520.93     96.75 o 
   2   2   9     5375.50     5597.34    212.89 o 
   3   2   9       34.28       65.11     17.95 o 
   4   2   9     5040.03     5043.16     41.06 o 
   5   2   9     7986.18     8810.69    208.38 o 
   6   2   9     2389.63     2452.16     29.58 o 
   7   2   9        6.99       21.57     20.48 o 
   8   2   9       17.01       11.53     33.81 o 
   9   2   9     1143.79     1155.95     38.21 o 
  10   2   9     1412.27     1337.38     36.49 o 
  -5   3   9      114.61      176.02     29.96 o 
  -4   3   9      559.26      557.54     28.91 o 
  -3   3   9       41.88       71.66     34.73 o 
  -2   3   9     4174.83     4122.13    360.24 o 
  -1   3   9     4435.83     4630.75    324.91 o 
   0   3   9       15.08       18.98     13.30 o 
   1   3   9     1182.65     1276.73     58.71 o 
   2   3   9     3332.68     3434.25    178.63 o 
   3   3   9     4120.83     4396.84    115.32 o 
   4   3   9     2807.13     2697.27     42.31 o 
   5   3   9      108.50       77.48     18.93 o 
   6   3   9     4806.29     5231.48    129.58 o 
   7   3   9     6390.58     6832.46     69.20 o 
   8   3   9     2035.93     2311.12     43.74 o 
   9   3   9       18.51       14.56     28.76 o 
  10   3   9      153.92      136.14     41.84 o 
  -5   4   9       47.25      138.70     26.88 o 
  -4   4   9      151.84      170.13     24.93 o 
  -3   4   9     1503.95     1467.27    121.32 o 
  -2   4   9     4286.46     4155.01    363.69 o 
  -1   4   9     3027.07     3350.53    199.74 o 
   0   4   9      238.34      268.75     17.04 o 
   1   4   9     5455.16     5785.47    268.21 o 
   2   4   9     1984.62     2045.54    138.97 o 
   3   4   9      435.81      470.54     24.04 o 
   4   4   9      349.87      412.00     25.26 o 
   5   4   9      802.93      800.96     25.35 o 
   6   4   9     2202.03     2346.61     37.94 o 
   7   4   9     1826.72     1965.18     84.92 o 
   8   4   9        0.06       61.90     27.69 o 
   9   4   9      954.69      879.92     38.33 o 
  10   4   9      521.70      454.78     36.78 o 
  -4   5   9     1361.63     1415.31    112.02 o 
  -3   5   9       85.01      123.06     19.85 o 
  -2   5   9      207.58      242.83     17.91 o 
  -1   5   9     2395.61     2582.15    154.96 o 
   0   5   9     7875.91     8079.18    335.96 o 
   1   5   9     4055.73     4407.19    159.59 o 
   2   5   9      505.80      556.96     20.74 o 
   3   5   9     6401.56     6873.58    252.08 o 
   4   5   9     7909.39     7808.59     58.95 o 
   5   5   9     1805.76     1778.55     90.21 o 
   6   5   9      426.46      449.14     72.53 o 
   7   5   9      502.79      580.98     46.74 o 
   8   5   9     4162.47     4227.15     54.23 o 
   9   5   9     3872.42     3873.93    141.43 o 
  10   5   9      453.83      401.60     60.73 o 
  -4   6   9        0.22       41.33     19.70 o 
  -3   6   9      918.60      966.34     72.77 o 
  -2   6   9     1077.51     1177.53    126.81 o 
  -1   6   9      146.53      189.51     26.38 o 
   0   6   9      485.81      554.90     23.16 o 
   1   6   9       40.20       57.81     17.64 o 
   2   6   9     1764.03     1968.00    140.60 o 
   3   6   9     3706.03     3907.43    286.43 o 
   4   6   9       34.35      100.43     26.74 o 
   5   6   9     1244.56     1301.83     28.58 o 
   6   6   9     1441.80     1469.03     72.80 o 
   7   6   9      552.64      617.17     95.79 o 
   8   6   9      182.33      167.98     23.08 o 
   9   6   9       15.02       46.00     23.24 o 
  10   6   9      799.66      702.60     94.62 o 
  -3   7   9     4902.26     4871.42    338.01 o 
  -2   7   9      985.65      994.69     79.94 o 
  -1   7   9     1252.73     1411.29    124.02 o 
   0   7   9     2887.07     2854.64    144.91 o 
   1   7   9     3062.56     3302.05    153.02 o 
   2   7   9     3796.58     3940.13    407.42 o 
   3   7   9     1383.52     1451.10     94.87 o 
   4   7   9     1554.08     1491.23     36.13 o 
   5   7   9     6061.88     6207.06     41.55 o 
   6   7   9     3564.57     3666.34     33.85 o 
   7   7   9       84.82      123.63     24.01 o 
   8   7   9      181.85      207.98     30.63 o 
   9   7   9      646.89      594.32     28.45 o 
  -2   8   9     1198.17     1215.79    118.47 o 
  -1   8   9     2931.13     3153.60    311.96 o 
   0   8   9     1018.11     1049.39     63.30 o 
   1   8   9      990.66     1152.95     82.31 o 
   2   8   9     1181.25     1202.96     23.13 o 
   3   8   9     1347.48     1431.47    184.84 o 
   4   8   9     1431.41     1443.87     48.19 o 
   5   8   9      781.05      794.38     22.43 o 
   6   8   9      732.42      784.63     34.70 o 
   7   8   9     3234.95     3146.41    113.95 o 
   8   8   9     2295.10     2185.59    143.74 o 
   9   8   9       69.20       80.76     36.96 o 
  -1   9   9     2696.35     2600.83    220.72 o 
   0   9   9        0.09       60.72     19.59 o 
   1   9   9     2118.38     2316.62    268.43 o 
   2   9   9     3315.24     3454.72    270.12 o 
   3   9   9      512.23      547.67     43.32 o 
   4   9   9       67.34       89.89     41.75 o 
   5   9   9        6.70       46.09     38.42 o 
   6   9   9      960.72      981.91     31.12 o 
   7   9   9     2079.01     1943.49    115.19 o 
   8   9   9      171.69      165.32     24.22 o 
   1  10   9     2842.03     2999.93    387.69 o 
   2  10   9       46.27       86.72     27.64 o 
   3  10   9     2998.54     2592.27     61.74 o 
   4  10   9     3367.86     3116.88    204.51 o 
   5  10   9     1495.20     1435.87     83.58 o 
   6  10   9      194.08      184.12     42.52 o 
   1  -7  10      206.41      195.06     21.48 o 
   2  -7  10      131.35      130.11     20.78 o 
   3  -7  10        4.93       36.26     29.95 o 
  -1  -6  10     2181.06     2030.97    102.84 o 
   0  -6  10      662.76      623.86     48.94 o 
   1  -6  10      222.17      230.41     20.83 o 
   2  -6  10     1423.98     1421.27     58.38 o 
   3  -6  10     1057.26     1126.10     24.56 o 
   4  -6  10     1188.26     1034.48     49.20 o 
   5  -6  10      352.45      248.76     35.48 o 
  -2  -5  10      232.31      221.06     28.11 o 
  -1  -5  10       56.16       61.86     31.73 o 
   0  -5  10      330.17      365.95     49.80 o 
   1  -5  10     2234.25     2258.76     96.61 o 
   2  -5  10      737.09      716.25     26.63 o 
   3  -5  10      118.64      162.50     17.66 o 
   4  -5  10      863.67      884.27     54.20 o 
   5  -5  10      619.41      648.92     52.86 o 
   6  -5  10      665.54      627.84     61.77 o 
   7  -5  10      200.94      225.93     30.76 o 
  -3  -4  10       72.59      124.28     25.86 o 
  -2  -4  10      250.67      265.81     34.47 o 
  -1  -4  10      368.24      362.56     29.71 o 
   0  -4  10     1558.09     1511.49     34.23 o 
   1  -4  10     2760.04     2884.45    106.02 o 
   2  -4  10       72.91       75.45     18.47 o 
   3  -4  10     1474.65     1478.27     34.61 o 
   4  -4  10     2430.57     2674.11     31.94 o 
   5  -4  10      564.99      554.71     28.27 o 
   6  -4  10       84.72      116.04     41.42 o 
   7  -4  10        7.15       16.87     36.46 o 
  -4  -3  10      103.75      138.97     26.27 o 
  -3  -3  10     1687.77     1619.52    134.60 o 
  -2  -3  10     2138.62     2173.35     65.28 o 
  -1  -3  10       53.88       85.63     23.18 o 
   0  -3  10      229.28      237.23     30.66 o 
   1  -3  10      874.48      868.63     30.37 o 
   2  -3  10     1887.55     1959.14    116.62 o 
   3  -3  10     3747.98     3828.42     76.87 o 
   4  -3  10      142.01      126.63     27.07 o 
   5  -3  10     1839.57     1868.72     26.77 o 
   6  -3  10     4333.85     4234.29     34.11 o 
   7  -3  10     1256.56     1161.43     40.02 o 
   8  -3  10      249.53      193.25     34.94 o 
  -4  -2  10      476.74      465.93     29.27 o 
  -3  -2  10     1900.20     1786.15    103.34 o 
  -2  -2  10      772.49      720.54     86.85 o 
  -1  -2  10      242.74      247.09     31.56 o 
   0  -2  10     1913.68     1932.17     34.17 o 
   1  -2  10      395.74      368.14     31.20 o 
   2  -2  10      175.89      188.74     28.44 o 
   3  -2  10      306.96      368.65     18.36 o 
   4  -2  10      117.60      187.97     24.04 o 
   5  -2  10     2488.64     2574.28     56.54 o 
   6  -2  10      713.66      882.60     42.22 o 
   7  -2  10       73.08       55.51     23.33 o 
   8  -2  10      689.06      618.80     41.12 o 
   9  -2  10      366.63      321.91     37.38 o 
  -4  -1  10       37.62       38.00     21.64 o 
  -3  -1  10       86.96      156.58     35.00 o 
  -2  -1  10     1433.22     1364.82     81.41 o 
  -1  -1  10     5345.40     5424.01     68.84 o 
   0  -1  10     3853.68     3976.47     43.20 o 
   1  -1  10      150.26      166.87     22.28 o 
   2  -1  10     3444.22     3671.50     43.32 o 
   3  -1  10     3109.55     3329.50     42.01 o 
   4  -1  10     2391.89     2334.41     68.79 o 
   5  -1  10     1601.26     1572.43     33.07 o 
   6  -1  10       20.96       42.65     18.73 o 
   7  -1  10     3615.76     3747.41     34.93 o 
   8  -1  10     3888.57     3728.31     51.40 o 
   9  -1  10      511.74      518.73     40.05 o 
  -4   0  10      974.07      909.19     96.36 o 
  -3   0  10      792.05      804.92     37.08 o 
  -2   0  10       57.36       48.46     23.74 o 
  -1   0  10      248.90      303.05     21.51 o 
   0   0  10       40.37       75.82     19.23 o 
   1   0  10     3051.86     3044.62     33.40 o 
   2   0  10     2632.60     2659.89     39.22 o 
   3   0  10        2.36       40.41     31.38 o 
   4   0  10     1793.50     1802.31     71.85 o 
   5   0  10      961.83     1047.90     48.88 o 
   6   0  10      715.44      795.26     39.87 o 
   7   0  10      639.13      648.02     28.14 o 
   8   0  10        0.69       39.82     35.66 o 
   9   0  10     1887.78     1886.47     44.57 o 
  -4   1  10     3225.89     3048.04    131.78 o 
  -3   1  10      535.53      556.55     22.20 o 
  -2   1  10      407.09      373.91     25.41 o 
  -1   1  10     1931.55     2008.60    134.96 o 
   0   1  10     2708.61     2822.64    160.00 o 
   1   1  10     3115.46     3169.94     38.33 o 
   2   1  10     3344.43     3600.72    116.27 o 
   3   1  10     2061.06     2020.29     32.45 o 
   4   1  10     5421.95     5676.84    200.32 o 
   5   1  10     2193.94     2424.32    103.64 o 
   6   1  10      240.19      277.45     21.87 o 
   7   1  10       98.52      115.28     27.34 o 
   8   1  10      600.96      578.37     48.55 o 
   9   1  10     1044.65     1071.68     40.47 o 
  10   1  10     1246.54     1138.18     43.14 o 
  -4   2  10        1.39      114.37     22.79 o 
  -3   2  10     2125.61     1871.05     62.81 o 
  -2   2  10     4558.02     4674.31    303.96 o 
  -1   2  10      892.84      869.86     92.29 o 
   0   2  10     1553.24     1635.95    111.24 o 
   1   2  10     1060.28     1093.95    124.11 o 
   2   2  10     3896.89     3997.44    362.11 o 
   3   2  10     2878.95     2957.14    170.22 o 
   4   2  10     1876.69     1952.73     41.30 o 
   5   2  10     1400.60     1481.73     73.99 o 
   6   2  10     6507.48     6622.08    251.97 o 
   7   2  10     3430.80     3722.97     46.80 o 
   8   2  10      153.23      102.49     29.06 o 
   9   2  10       41.26       47.72     30.84 o 
  10   2  10      738.17      638.59     37.20 o 
  -4   3  10      603.38      557.61     33.07 o 
  -3   3  10     1724.67     1658.28    168.77 o 
  -2   3  10     2319.21     2392.91    184.16 o 
  -1   3  10       46.95       36.24     17.98 o 
   0   3  10     2520.15     2691.58    176.33 o 
   1   3  10     3237.02     3289.25    125.27 o 
   2   3  10       57.48       90.57     19.86 o 
   3   3  10      198.42      206.70     65.46 o 
   4   3  10       24.36       41.84     30.43 o 
   5   3  10     1902.93     2015.14     88.34 o 
   6   3  10     2572.49     2730.43    136.03 o 
   7   3  10       57.86       64.98     25.46 o 
   8   3  10      608.00      644.58     29.22 o 
   9   3  10      555.66      529.52     86.05 o 
  10   3  10      176.44      236.81     41.42 o 
  -3   4  10      194.04      203.21     30.67 o 
  -2   4  10     1591.79     1730.75    136.02 o 
  -1   4  10     4366.75     4643.92    365.83 o 
   0   4  10     5399.58     5552.66    273.74 o 
   1   4  10      121.72      111.39     16.94 o 
   2   4  10     5796.66     5984.43    501.40 o 
   3   4  10     6490.89     6797.49    541.99 o 
   4   4  10     2978.64     3089.66     42.85 o 
   5   4  10     1073.40     1146.66     40.80 o 
   6   4  10       74.51       88.04     18.58 o 
   7   4  10     2769.54     2798.95     47.63 o 
   8   4  10     4957.02     5096.08    223.41 o 
   9   4  10     1773.05     1677.11    155.46 o 
  10   4  10       14.42       30.59     25.98 o 
  -3   5  10      949.63      884.67     80.27 o 
  -2   5  10       69.34       66.06     42.87 o 
  -1   5  10       34.57       50.31     17.67 o 
   0   5  10        9.85       55.46     32.79 o 
   1   5  10     1505.90     1542.22     66.26 o 
   2   5  10     2931.14     3189.51    332.58 o 
   3   5  10      573.99      587.69     97.10 o 
   4   5  10     1725.13     1636.46     33.87 o 
   5   5  10     2383.81     2349.83    105.81 o 
   6   5  10      579.31      561.88     26.26 o 
   7   5  10      407.62      441.44     23.69 o 
   8   5  10       99.36       89.06     21.62 o 
   9   5  10      705.91      743.63     28.99 o 
  -2   6  10      146.77      154.16     35.34 o 
  -1   6  10     2113.39     2232.45    190.92 o 
   0   6  10     2190.71     2280.73    183.51 o 
   1   6  10     2321.55     2515.37    103.24 o 
   2   6  10     1749.26     1775.17    189.92 o 
   3   6  10      133.56      176.50     31.08 o 
   4   6  10     6107.95     5932.58     51.05 o 
   5   6  10     4019.53     4245.98    166.78 o 
   6   6  10      390.79      413.63     29.03 o 
   7   6  10      111.51      165.56     24.64 o 
   8   6  10      161.10      168.32     32.82 o 
   9   6  10     1303.31     1279.78     37.50 o 
  -2   7  10     2830.34     2709.27    252.46 o 
  -1   7  10     1112.43     1091.52     52.70 o 
   0   7  10      211.79      230.10     20.14 o 
   1   7  10     2290.33     2251.89    190.29 o 
   2   7  10     1316.28     1362.46    201.39 o 
   3   7  10     1755.31     1852.54    248.16 o 
   4   7  10      883.45      931.08     44.45 o 
   5   7  10      111.57      159.63     22.05 o 
   6   7  10     4722.31     4879.24    116.50 o 
   7   7  10     3418.92     3320.06     40.16 o 
   8   7  10      603.57      571.22     33.97 o 
  -1   8  10      205.37      238.42     40.44 o 
   0   8  10     1170.30     1147.93    101.47 o 
   1   8  10     2222.62     2267.13    268.28 o 
   2   8  10      599.09      607.70     27.79 o 
   3   8  10        1.12       20.87     25.67 o 
   4   8  10        3.15       34.59     42.85 o 
   5   8  10      387.62      411.45     26.31 o 
   6   8  10     1663.20     1594.03     29.41 o 
   7   8  10      574.97      595.18     34.35 o 
   8   8  10      390.88      354.66     27.88 o 
   1   9  10      346.64      373.92     51.79 o 
   2   9  10     1246.59     1448.17    248.04 o 
   3   9  10     4351.19     3856.31     62.81 o 
   4   9  10     2124.71     1902.10     48.08 o 
   5   9  10      232.12      247.79     25.00 o 
   6   9  10        7.86       61.93     28.88 o 
   0  -5  11     1110.34     1094.14     29.89 o 
   1  -5  11      250.76      212.58     19.38 o 
   2  -5  11      621.47      555.00     21.61 o 
   3  -5  11     1224.26     1218.40     57.22 o 
   4  -5  11      497.00      480.42     26.13 o 
   5  -5  11       36.47       48.43     26.09 o 
  -1  -4  11       60.15      124.14     29.89 o 
   0  -4  11      490.21      490.44     28.58 o 
   1  -4  11     1397.64     1310.36     85.66 o 
   2  -4  11     2246.80     2115.85     69.99 o 
   3  -4  11      713.60      726.82     24.01 o 
   4  -4  11      571.76      612.93     27.31 o 
   5  -4  11     2566.61     2588.03     34.29 o 
   6  -4  11     1544.63     1271.67     59.34 o 
  -2  -3  11       82.61       90.62     27.34 o 
  -1  -3  11     1086.47     1004.47     35.66 o 
   0  -3  11      470.91      464.77     33.16 o 
   1  -3  11       95.76       90.38     23.54 o 
   2  -3  11        6.56       19.87     22.40 o 
   3  -3  11       96.74       94.60     19.46 o 
   4  -3  11     1250.99     1324.82     28.95 o 
   5  -3  11      956.10      978.63     56.31 o 
   6  -3  11        6.51       47.84     47.72 o 
   7  -3  11      776.34      738.79     25.88 o 
  -2  -2  11     2651.62     2432.66     37.71 o 
  -1  -2  11     2074.90     2180.09     37.38 o 
   0  -2  11      109.75      176.85     23.65 o 
   1  -2  11     1611.43     1575.37     31.08 o 
   2  -2  11     2502.59     2569.05    167.58 o 
   3  -2  11     1610.26     1666.63     40.00 o 
   4  -2  11     1188.23     1227.55     25.41 o 
   5  -2  11      130.98      129.14     20.50 o 
   6  -2  11     1880.43     1917.78    171.29 o 
   7  -2  11     2896.61     2795.60     64.95 o 
   8  -2  11      925.04      854.18     31.12 o 
  -3  -1  11      116.21      137.44     21.32 o 
  -2  -1  11       14.82       73.12     21.37 o 
  -1  -1  11        3.50       50.03     17.14 o 
   0  -1  11     1718.95     1622.92     31.08 o 
   1  -1  11     2289.93     2315.76     37.38 o 
   2  -1  11       53.20       92.17     31.14 o 
   3  -1  11      918.60      922.35     26.86 o 
   4  -1  11     1850.74     1841.71     44.54 o 
   5  -1  11     1137.46     1124.66     97.49 o 
   6  -1  11      466.06      498.09     24.59 o 
   7  -1  11       86.43      133.95     21.22 o 
   8  -1  11      928.27      949.91     91.63 o 
  -3   0  11      104.33      117.88     32.06 o 
  -2   0  11      458.96      449.97     66.85 o 
  -1   0  11     1030.65      968.72     74.94 o 
   0   0  11     1813.20     1676.04     35.00 o 
   1   0  11     1388.54     1285.26     29.83 o 
   2   0  11       75.11      116.47     29.30 o 
   3   0  11     3400.24     3495.54     40.88 o 
   4   0  11     2015.78     2096.51    103.79 o 
   5   0  11      141.90      191.48     44.36 o 
   6   0  11        1.07       53.56     20.49 o 
   7   0  11       90.99      101.11     26.62 o 
   8   0  11     1153.57     1066.35    131.21 o 
   9   0  11      646.76      538.53     27.91 o 
  -3   1  11     2784.30     2557.62    202.20 o 
  -2   1  11     1308.05     1333.58     26.12 o 
  -1   1  11      115.48      175.91     67.75 o 
   0   1  11     1120.16     1151.56     46.23 o 
   1   1  11     1548.69     1505.19     30.25 o 
   2   1  11     2577.62     2651.85    135.58 o 
   3   1  11     1906.38     1885.22     31.97 o 
   4   1  11      149.02      151.62     19.56 o 
   5   1  11     4897.97     5027.20     54.97 o 
   6   1  11     3884.48     4050.22    174.03 o 
   7   1  11      970.70      963.27     27.10 o 
   8   1  11        1.36       52.63     21.01 o 
   9   1  11      172.44      187.06     44.09 o 
  -3   2  11     1780.72     1608.70     28.64 o 
  -2   2  11      156.71      175.87     21.85 o 
  -1   2  11     1825.97     1783.52    209.86 o 
   0   2  11     1455.25     1451.91     45.97 o 
   1   2  11       78.23      127.67     24.75 o 
   2   2  11       87.92       93.76     23.47 o 
   3   2  11        4.22       26.90     26.24 o 
   4   2  11      578.32      578.75     35.48 o 
   5   2  11     1378.98     1361.94    116.98 o 
   6   2  11      414.37      478.01     92.38 o 
   7   2  11      957.91      949.93     36.43 o 
   8   2  11      923.00     1051.31     34.21 o 
   9   2  11      166.84      212.54     59.43 o 
  -3   3  11      344.36      364.34     32.80 o 
  -2   3  11     2997.33     2886.76    247.30 o 
  -1   3  11     4458.48     4431.36    419.16 o 
   0   3  11     1238.89     1418.18     82.81 o 
   1   3  11     1507.73     1619.69    173.55 o 
   2   3  11     5206.98     5154.74    672.67 o 
   3   3  11     2254.26     2210.08    163.87 o 
   4   3  11     1125.15     1152.68     36.19 o 
   5   3  11      638.46      645.47     22.16 o 
   6   3  11     1022.87     1025.56     41.00 o 
   7   3  11     3787.20     3826.44     98.11 o 
   8   3  11     2463.66     2574.84     63.20 o 
   9   3  11       81.85       91.64     22.99 o 
  -2   4  11        4.74       50.10     19.67 o 
  -1   4  11       82.06      171.06     28.72 o 
   0   4  11      688.09      784.49     39.79 o 
   1   4  11     3485.29     3503.62    392.00 o 
   2   4  11     1039.58     1176.91    105.12 o 
   3   4  11      790.99      801.36     27.78 o 
   4   4  11     2013.76     2004.49     39.76 o 
   5   4  11     1118.41     1042.56     24.21 o 
   6   4  11      254.50      294.48     73.63 o 
   7   4  11      172.55      263.12     63.14 o 
   8   4  11      275.61      282.41     75.95 o 
   9   4  11     2117.32     1814.70     98.71 o 
  -2   5  11     1092.01     1087.64     67.77 o 
  -1   5  11     1382.86     1408.70     98.04 o 
   0   5  11     1874.66     1991.43    144.83 o 
   1   5  11     2546.90     2883.64    419.07 o 
   2   5  11       87.29       87.84     38.80 o 
   3   5  11     3118.73     3372.52    137.93 o 
   4   5  11     4359.36     4258.33     51.88 o 
   5   5  11      653.18      671.89     72.80 o 
   6   5  11        6.23       76.42     25.77 o 
   7   5  11       44.33       31.26     25.56 o 
   8   5  11      471.37      470.51     26.11 o 
   9   5  11     1113.87     1090.12    128.81 o 
  -1   6  11       38.03       25.27     21.08 o 
   0   6  11     1778.40     1812.41    109.40 o 
   1   6  11     1369.83     1408.13    146.25 o 
   2   6  11     2116.76     2161.16    235.03 o 
   3   6  11     2129.98     2335.20    307.17 o 
   4   6  11      101.07      102.75     29.00 o 
   5   6  11     3399.89     3517.54    165.47 o 
   6   6  11     4594.20     4461.90    148.98 o 
   7   6  11     1279.99     1283.51    188.23 o 
   8   6  11        1.22       98.19     29.31 o 
   0   7  11     2173.10     2133.09    140.17 o 
   1   7  11      971.21      997.47    101.47 o 
   2   7  11       14.94       47.78     24.68 o 
   3   7  11       49.09       89.13     25.16 o 
   4   7  11      258.45      273.54     40.65 o 
   5   7  11     1789.02     1911.55    125.21 o 
   6   7  11      900.04      815.86     64.95 o 
   7   7  11      145.05      156.34     30.66 o 
   1   8  11      410.99      370.23     40.02 o 
   2   8  11     3767.35     3720.53    418.42 o 
   3   8  11     3141.10     3038.94    429.23 o 
   4   8  11      902.36      836.89     45.22 o 
   5   8  11      144.67      228.85     60.88 o 
   6   8  11      131.99      136.37     65.84 o 
   2  -4  12      116.95       91.24     19.42 o 
   3  -4  12      861.35      779.79     52.36 o 
   4  -4  12      806.74      557.83     46.41 o 
   0  -3  12      449.08      363.63     28.05 o 
   1  -3  12     1355.52     1234.64     65.61 o 
   2  -3  12     1175.09     1141.24     25.23 o 
   3  -3  12     1078.44     1025.20     39.08 o 
   4  -3  12      187.97      197.63     53.69 o 
   5  -3  12      637.48      532.57     47.57 o 
   0  -2  12     2336.69     2149.37     40.59 o 
   1  -2  12      593.28      500.19     31.44 o 
   2  -2  12      379.27      360.18     21.81 o 
   3  -2  12     1342.97     1265.16    101.86 o 
   4  -2  12     1142.83     1028.74     39.87 o 
   5  -2  12     1110.38      996.27     31.56 o 
   6  -2  12      114.31      146.08     23.18 o 
  -1  -1  12      942.67      765.88     30.54 o 
   0  -1  12     1358.04     1218.70     36.96 o 
   1  -1  12        3.38      -10.28     34.35 o 
   2  -1  12     2620.91     2368.26    112.37 o 
   3  -1  12     1326.88     1179.48     30.54 o 
   4  -1  12      446.81      464.39     29.48 o 
   5  -1  12        5.84       52.94     22.79 o 
   6  -1  12      118.10      170.35     22.26 o 
   7  -1  12      673.31      607.89     41.15 o 
  -1   0  12      425.98      306.64     36.61 o 
   0   0  12     1116.91      972.09     35.42 o 
   1   0  12     2959.97     2809.41     37.02 o 
   2   0  12     1821.10     1872.60    109.49 o 
   3   0  12      279.66      308.42     30.54 o 
   4   0  12     3934.57     3997.87     32.50 o 
   5   0  12     3783.87     3726.82    228.02 o 
   6   0  12     1531.02     1529.97     30.01 o 
   7   0  12      223.11      215.26     46.17 o 
  -1   1  12     1110.11      946.56    170.25 o 
   0   1  12      254.61      226.59     28.05 o 
   1   1  12       25.36       19.43     26.56 o 
   2   1  12       27.28       32.51     23.66 o 
   3   1  12     1211.51     1295.30     35.83 o 
   4   1  12     1656.89     1741.84     45.34 o 
   5   1  12      416.16      416.31     32.59 o 
   6   1  12      492.70      656.82     44.06 o 
   7   1  12     1573.85     1593.66     54.64 o 
   8   1  12      618.07      560.95     28.29 o 
  -1   2  12     1219.09     1119.30     36.43 o 
   0   2  12      357.94      390.33     32.24 o 
   1   2  12     2531.35     2668.69    222.13 o 
   2   2  12     2426.67     2510.16     84.44 o 
   3   2  12     1415.31     1422.95     36.49 o 
   4   2  12      560.57      628.78     37.91 o 
   5   2  12      218.94      241.12     23.74 o 
   6   2  12     3963.52     3999.42     34.18 o 
   7   2  12     2752.72     2688.30     31.11 o 
   8   2  12      333.91      319.35     28.98 o 
  -1   3  12      526.69      456.44     32.32 o 
   0   3  12     1813.72     1843.19    153.83 o 
   1   3  12     1087.40     1083.97     85.60 o 
   2   3  12       85.91      152.04     27.04 o 
   3   3  12     2655.64     2465.96    208.55 o 
   4   3  12     1442.99     1482.31     42.91 o 
   5   3  12     1029.53      998.63     53.87 o 
   6   3  12      346.59      419.52     26.55 o 
   7   3  12      203.03      184.36     40.44 o 
   8   3  12     2543.34     2309.40    186.54 o 
  -1   4  12      786.67      718.67     67.77 o 
   0   4  12     1201.32     1149.47     70.48 o 
   1   4  12      205.40      227.78     22.46 o 
   2   4  12     1135.49     1128.93    141.67 o 
   3   4  12     2687.56     2754.23    188.08 o 
   4   4  12      826.98      877.72     36.55 o 
   5   4  12        0.94       -9.27     25.00 o 
   6   4  12      172.56      223.70     25.73 o 
   7   4  12      396.21      387.06     25.26 o 
   8   4  12     1190.77     1069.48     32.08 o 
   0   5  12     1772.36     1690.95     99.56 o 
   1   5  12     1555.21     1510.86    153.73 o 
   2   5  12     1779.99     1847.41    171.35 o 
   3   5  12      186.18      223.67     24.14 o 
   4   5  12     1071.07      981.12     46.41 o 
   5   5  12     5154.69     4898.76    304.59 o 
   6   5  12     2028.83     1821.84    205.11 o 
   7   5  12      228.36      247.84     24.11 o 
   1   6  12        5.06       58.38     35.60 o 
   2   6  12      129.09      163.87     25.93 o 
   3   6  12       79.50       83.07     26.60 o 
   4   6  12      879.63      734.38     39.76 o 
   5   6  12      651.81      659.31     30.04 o 
   6   6  12       24.08       48.40     33.90 o 
   7   6  12     1157.00     1063.74     29.33 o 
   3   7  12     1054.64     1066.92    107.77 o 
   4   7  12      189.94      168.65     42.19 o 
   5   7  12       24.27       55.16     22.47 o 
   2  -1  13      272.91      226.10     29.74 o 
   3  -1  13      553.98      415.13     22.84 o 
   4  -1  13     2641.56     2272.40     46.14 o 
   5  -1  13      954.91      823.18     68.58 o 
   1   0  13       93.79      123.78     27.87 o 
   2   0  13      230.85      207.36     21.65 o 
   3   0  13      729.40      706.16     40.65 o 
   4   0  13      529.49      520.75     40.50 o 
   5   0  13      169.06      191.79     23.23 o 
   1   1  13     1452.38     1329.47    158.01 o 
   2   1  13      760.24      687.50     43.71 o 
   3   1  13      616.13      557.18     35.24 o 
   4   1  13        1.38       35.35     21.52 o 
   5   1  13     1095.47      995.84     64.71 o 
   6   1  13     1848.70     1712.57     46.59 o 
   1   2  13       63.22       82.47     23.02 o 
   2   2  13     1350.88     1246.39     32.82 o 
   3   2  13     2086.05     1678.60     41.18 o 
   4   2  13      731.07      648.93     37.20 o 
   5   2  13      294.65      274.13     23.01 o 
   6   2  13       13.80       75.26     26.42 o 
   2   3  13     2392.81     2038.26    117.81 o 
   3   3  13     1028.61     1000.37     38.57 o 
   4   3  13        2.90       47.84     28.29 o 
   5   3  13      111.34      130.63     35.06 o 
   6   3  13      168.34      288.49     31.50 o 
   2   4  13     1008.08      919.56     97.10 o 
   3   4  13      233.83      236.63     43.86 o 
   4   4  13     3963.34     3238.40     49.03 o 
   5   4  13     3035.25     2679.59    209.36 o 
   6   4  13      430.42      443.74    106.55 o 
   4   5  13      960.13      729.93     40.65 o 
   5   5  13       17.65       72.14     36.31 o 
                                                 
